# Supplementary material for: Global Proteomics Indicates Subcellular-Specific Anti-Ferroptotic Responses to Ionizing Radiation
Source: Mol Cell Proteomics. 2024 Nov 29;24(1):100888. doi: 10.1016/j.mcpro.2024.100888 (PMC11780130; doi:10.1016/j.mcpro.2024.100888)
Supplement: Supplemental Data [file mmc1.xlsx]

## Sheet: Supp.Data1
Supplementary Data 1 - Total proteomics
Protein information					Normalised protein quantitation						Limma analysis
Accession	Gene	Protein name	Protein sequence coverage (%)	Number of unique assigned peptides	126	127N	127C	129C	130N	130C	logFC	AveExpr	t	P.Value	adj.P.Val	B	Significance
A0A096LP01	SMIM26	Small integral membrane protein 26	26	2	7.13501	6.65319	6.76027	6.81509	7.06327	6.65824	-0.00395631	6.84751	-0.0276542	0.978706	0.987842	-7.32221	Not significant
A0A0U1RRE5	NBDY	Negative regulator of P-body association	65	3	8.56036	8.6258	8.55336	8.67963	8.64121	8.7418	0.107708	8.63369	3.064	0.0180926	0.0875232	-3.939	Not significant
A0AV96	RBM47	RNA-binding protein 47	23	11	6.74328	6.73948	6.78844	6.82944	6.77351	6.82567	0.0524736	6.7833	1.88999	0.100439	0.242268	-5.68162	Not significant
A0AVF1	TTC26	Intraflagellar transport protein 56	4	2	6.0418	6.13268	5.93103	6.13948	5.89138	5.84695	-0.0758966	5.99722	-0.901791	0.39697	0.570338	-6.88518	Not significant
A0AVT1	UBA6	Ubiquitin-like modifier-activating enzyme 6	28	27	7.85779	7.88042	7.87652	7.87826	7.89348	7.89916	0.018721	7.88094	0.841295	0.427831	0.598691	-6.93926	Not significant
A0FGR8	ESYT2	Extended synaptotagmin-2	25	19	7.7627	7.74074	7.73092	7.84325	7.79387	7.77482	0.0591961	7.77438	2.18843	0.0646115	0.183926	-5.24808	Not significant
A0JNW5	UHRF1BP1L	UHRF1-binding protein 1-like	5	6	6.594	6.67572	6.57991	6.73539	6.51661	6.58401	-0.00454381	6.61427	-0.0787429	0.939429	0.966077	-7.31912	Not significant
A0MZ66	SHTN1	Shootin-1	47	26	7.67472	7.65701	7.67743	7.62366	7.61855	7.66533	-0.0338737	7.65278	-1.39061	0.206717	0.377702	-6.3517	Not significant
A0PK00	TMEM120B	Transmembrane protein 120B	10	2	6.51701	6.68106	6.65269	6.6025	6.59971	6.42178	-0.0755873	6.57912	-1.20548	0.266966	0.444199	-6.57181	Not significant
A1A4S6	ARHGAP10	Rho GTPase-activating protein 10	4	3	6.85502	6.77843	6.77159	6.80478	6.84129	6.83959	0.0268746	6.81512	0.880243	0.40777	0.579319	-6.90479	Not significant
A1L0T0	ILVBL	Acetolactate synthase-like protein	24	11	7.58184	7.53044	7.5726	7.54465	7.4949	7.61684	-0.00949879	7.55688	-0.263492	0.799717	0.882753	-7.28336	Not significant
A1L390	PLEKHG3	Pleckstrin homology domain-containing family G member 3	13	11	6.66169	6.75369	6.71858	6.7242	6.57907	6.63437	-0.0654425	6.6786	-1.51349	0.173681	0.339807	-6.19581	Not significant
A1X283	SH3PXD2B	SH3 and PX domain-containing protein 2B	23	18	7.77512	7.79777	7.78164	7.82361	7.75255	7.82213	0.0145861	7.79214	0.521124	0.618266	0.751257	-7.17115	Not significant
A2AJT9	BCLAF3	BCLAF1 and THRAP3 family member 3	3	2	6.12951	6.1145	6.12791	6.34455	6.20073	6.04835	0.0738975	6.16093	1.08798	0.31244	0.491216	-6.70077	Not significant
A2RRP1	NBAS	Neuroblastoma-amplified sequence	8	17	6.70172	6.77095	6.68928	6.74667	6.70304	6.75043	0.0127288	6.72701	0.414412	0.690908	0.807063	-7.22617	Not significant
A2RTX5	TARSL2	Probable threonine--tRNA ligase 2, cytoplasmic	7	3	7.242	7.32377	7.25	7.33437	7.30198	7.1559	-0.00784178	7.268	-0.155529	0.88077	0.934283	-7.30891	Not significant
A2RUC4	TYW5	tRNA wybutosine-synthesizing protein 5	9	2	7.57991	7.66646	7.69693	7.49522	7.61981	7.54017	-0.0960289	7.59975	-2.20456	0.0630873	0.180661	-5.22424	Not significant
A3KMH1	VWA8	von Willebrand factor A domain-containing protein 8	13	23	6.99972	7.03702	7.02867	7.0599	7.02365	7.10389	0.0406784	7.04214	1.41739	0.199072	0.369724	-6.31834	Not significant
A3KN83	SBNO1	Protein strawberry notch homolog 1	14	14	7.06753	7.03821	7.01893	6.95619	7.05442	6.93138	-0.0608933	7.01111	-1.65089	0.142501	0.301269	-6.01378	Not significant
A4D1E9	GTPBP10	GTP-binding protein 10	21	6	7.32783	7.26567	7.38703	7.25327	7.22351	7.24936	-0.0847973	7.28445	-2.45575	0.0435457	0.145975	-4.84989	Not significant
A4D1P6	WDR91	WD repeat-containing protein 91	9	6	5.86451	5.90174	5.9157	6.13773	5.87403	5.9893	0.106367	5.94717	1.7059	0.131548	0.285771	-5.93892	Not significant
A5D8V6	VPS37C	Vacuolar protein sorting-associated protein 37C	6	2	6.93758	7.05408	7.09431	7.20799	6.98349	7.14389	0.0831321	7.07022	1.27778	0.241846	0.41733	-6.48816	Not significant
A5PLN9	TRAPPC13	Trafficking protein particle complex subunit 13	10	4	7.59176	7.64297	7.66798	7.69938	7.70529	7.55204	0.018003	7.64324	0.387467	0.709859	0.819722	-7.23818	Not significant
A5YKK6	CNOT1	CCR4-NOT transcription complex subunit 1	24	50	7.81063	7.79434	7.81939	7.84207	7.80796	7.84813	0.024599	7.82042	1.0351	0.334862	0.512989	-6.75576	Not significant
A6H8Y1	BDP1	Transcription factor TFIIIB component B'' homolog	1	2	5.78386	5.81685	5.84954	5.60726	5.59173	5.66528	-0.195324	5.71909	-6.39068	0.0003619	0.00961374	0.285697	Downregulated
A6ND36	FAM83G	Protein FAM83G	13	9	7.0017	7.00634	6.98104	6.9896	6.96924	6.95035	-0.0266322	6.98304	-1.13289	0.294365	0.472804	-6.65256	Not significant
A6NDG6	PGP	Glycerol-3-phosphate phosphatase	39	10	7.76515	7.79963	7.71383	7.82655	7.75862	7.78936	0.0319748	7.77552	1.0024	0.349352	0.526549	-6.78875	Not significant
A6NED2	RCCD1	RCC1 domain-containing protein 1	11	2	5.48841	5.41541	5.31906	5.21356	5.35635	5.18712	-0.155283	5.32998	-2.67036	0.0318145	0.119703	-4.5277	Not significant
A6NFI3	ZNF316	Zinc finger protein 316	2	2	6.26328	6.16004	6.25912	6.25833	6.2605	6.37577	0.0707219	6.26284	1.60271	0.15279	0.314197	-6.07846	Not significant
A6NHR9	SMCHD1	Structural maintenance of chromosomes flexible hinge domain-containing protein 1	22	40	7.28468	7.3045	7.29945	7.31734	7.26007	7.28931	-0.00729947	7.29256	-0.292976	0.777988	0.867826	-7.27413	Not significant
A6NIH7	UNC119B	Protein unc-119 homolog B	23	4	6.84993	6.82239	6.91428	6.86902	6.80888	6.88159	-0.00903436	6.85768	-0.266115	0.797776	0.88176	-7.28258	Not significant
A6NJ78	METTL15	Probable methyltransferase-like protein 15	7	2	7.15334	7.16108	7.28028	7.36719	7.22952	7.28012	0.0940438	7.24526	1.95138	0.0917452	0.228732	-5.59383	Not significant
A6NKD9	CCDC85C	Coiled-coil domain-containing protein 85C	5	2	6.1255	6.25971	6.25255	5.92729	6.01691	5.75897	-0.31153	6.05682	-4.50931	0.00272792	0.0299682	-1.91286	Not significant
A6QL63	BTBD11	Ankyrin repeat and BTB/POZ domain-containing protein BTBD11	4	4	6.68344	6.69982	6.70234	6.96046	6.70129	6.86338	0.146507	6.76845	2.40457	0.0469522	0.151105	-4.92654	Not significant
A7E2V4	ZSWIM8	Zinc finger SWIM domain-containing protein 8	3	4	6.89302	6.99278	6.98907	6.97721	6.93703	6.85622	-0.0348033	6.94089	-0.82715	0.435288	0.604071	-6.95147	Not significant
A7E2Y1	MYH7B	Myosin-7B	1	1	5.86187	6.58727	6.72212	6.99973	6.52552	7.42178	0.591923	6.68638	2.10509	0.0730936	0.198448	-5.37069	Not significant
A8MW92	PHF20L1	PHD finger protein 20-like protein 1	6	7	7.14088	7.03472	7.07993	7.00807	7.06739	6.90798	-0.0906965	7.03983	-1.9283	0.0949228	0.23363	-5.62693	Not significant
A8MXV4	NUDT19	Nucleoside diphosphate-linked moiety X motif 19	32	10	7.13142	7.21228	7.16254	7.19379	7.16726	7.10014	-0.0150175	7.16124	-0.433226	0.677815	0.795653	-7.21733	Not significant
A9UHW6	MIF4GD	MIF4G domain-containing protein	39	8	7.63061	7.70561	7.69636	7.79244	7.82444	7.801	0.128432	7.74174	4.50138	0.00275407	0.0300386	-1.92319	Not significant
B2RTY4	MYO9A	Unconventional myosin-IXa	2	6	6.93942	7.06145	7.0331	7.14904	7.08151	7.10311	0.0998962	7.06127	2.62983	0.0337485	0.12507	-4.5886	Not significant
B3KU38	IQCJ-SCHIP1	IQCJ-SCHIP1 readthrough transcript protein	7	4	6.41419	6.4035	6.44739	6.38425	6.40185	6.44368	-0.0117611	6.41581	-0.438	0.67451	0.793171	-7.21503	Not significant
C9J7I0	UMAD1	UBAP1-MVB12-associated (UMA)-domain containing protein 1	22	2	6.40732	6.46097	6.42101	6.52321	6.5727	6.16004	-0.0111128	6.42421	-0.10999	0.915487	0.953871	-7.31577	Not significant
C9JLW8	MCRIP1	Mapk-regulated corepressor-interacting protein 1	55	5	8.31006	8.27221	8.29876	8.24225	8.32587	8.24153	-0.0237899	8.28178	-0.76697	0.468035	0.632427	-7.00148	Not significant
E9PRG8	C11orf98	Uncharacterized protein C11orf98	17	2	7.87417	7.93151	7.90717	7.91933	8.00358	7.99064	0.0669022	7.93773	2.12406	0.0710693	0.195013	-5.34286	Not significant
L0R819	ASDURF	ASNSD1 upstream open reading frame protein	44	5	7.40931	7.29495	7.29066	7.24175	7.17756	7.28083	-0.098261	7.28251	-2.3045	0.0544205	0.165056	-5.07591	Not significant
L0R8F8	MIEF1	MIEF1 upstream open reading frame protein	21	2	8.10409	8.10099	8.0954	8.07235	8.08203	8.12906	-0.00568053	8.09732	-0.227536	0.826474	0.900877	-7.29331	Not significant
O00115	DNASE2	Deoxyribonuclease-2-alpha	12	4	7.63523	7.4955	7.54704	7.69094	7.77517	7.71718	0.168505	7.64351	4.03645	0.00489653	0.0410291	-2.54521	Not significant
O00116	AGPS	Alkyldihydroxyacetonephosphate synthase, peroxisomal	48	26	7.8231	7.76885	7.81217	7.77302	7.75546	7.83383	-0.0139391	7.7944	-0.459168	0.659955	0.784134	-7.20453	Not significant
O00139	KIF2A	Kinesin-like protein KIF2A	30	17	7.68847	7.73111	7.70713	7.7659	7.7182	7.76929	0.0422239	7.73002	1.61165	0.15083	0.311763	-6.06652	Not significant
O00142	TK2	Thymidine kinase 2, mitochondrial	7	2	6.37306	6.38183	6.43486	6.40416	6.39409	6.43558	0.0146923	6.40393	0.537998	0.607159	0.742709	-7.16138	Not significant
O00148	DDX39A	ATP-dependent RNA helicase DDX39A	53	7	8.18259	8.26491	8.18865	8.19213	8.23133	8.21207	-0.000206088	8.21195	-0.00680643	0.994758	0.996537	-7.32262	Not significant
O00151	PDLIM1	PDZ and LIM domain protein 1	62	16	8.14876	8.15512	8.13658	8.05273	8.09931	8.0656	-0.0742699	8.10968	-3.10617	0.017049	0.0848048	-3.87646	Not significant
O00154	ACOT7	Cytosolic acyl coenzyme A thioester hydrolase	46	15	7.81927	7.81853	7.70824	7.7964	7.7309	7.80677	-0.00398906	7.78002	-0.101685	0.921843	0.956612	-7.31677	Not significant
O00159	MYO1C	Unconventional myosin-Ic	45	46	7.9229	7.95542	7.94974	7.99128	7.99346	8.03925	0.0653092	7.97534	2.57859	0.0363689	0.130481	-4.66555	Not significant
O00160	MYO1F	Unconventional myosin-If	4	2	8.35026	8.27616	8.45915	8.34882	8.43479	8.49015	0.0627306	8.39322	1.14331	0.290294	0.467611	-6.64117	Not significant
O00161	SNAP23	Synaptosomal-associated protein 23	56	9	7.49654	7.44334	7.49443	7.42675	7.50143	7.42534	-0.026933	7.46464	-0.862094	0.417031	0.587466	-6.92101	Not significant
O00165	HAX1	HCLS1-associated protein X-1	33	8	7.42843	7.4049	7.48415	7.46134	7.46039	7.40536	0.00320089	7.44076	0.103655	0.920334	0.956012	-7.31654	Not significant
O00170	AIP	AH receptor-interacting protein	34	10	7.55964	7.55359	7.53684	7.51756	7.49182	7.52807	-0.037541	7.53125	-1.61903	0.149229	0.309919	-6.05664	Not significant
O00178	GTPBP1	GTP-binding protein 1	9	6	7.03393	7.0844	7.02178	6.90928	6.95815	6.82383	-0.149617	6.97189	-3.82554	0.00642542	0.0488887	-2.83753	Not significant
O00186	STXBP3	Syntaxin-binding protein 3	30	16	7.88182	7.87733	7.93473	8.02443	7.9772	8.0297	0.112485	7.9542	3.9854	0.00522622	0.0427745	-2.6154	Not significant
O00189	AP4M1	AP-4 complex subunit mu-1	9	4	6.16872	6.16887	6.23222	6.31815	6.21943	6.2747	0.0808251	6.23035	2.3701	0.0493984	0.155328	-4.97806	Not significant
O00193	SMAP	Small acidic protein	33	5	7.96984	7.90376	7.96945	7.96193	7.96316	7.91601	-0.000650465	7.94736	-0.022231	0.982881	0.99011	-7.32236	Not significant
O00194	RAB27B	Ras-related protein Rab-27B	32	5	8.04976	7.96381	7.96756	7.7921	7.85234	7.77643	-0.186756	7.90033	-5.39928	0.000990421	0.0165001	-0.811452	Not significant
O00203	AP3B1	AP-3 complex subunit beta-1	21	19	8.25689	8.26307	8.25472	8.21609	8.26193	8.28749	-0.00305895	8.2567	-0.115891	0.910976	0.951231	-7.31501	Not significant
O00204	SULT2B1	Sulfotransferase family cytosolic 2B member 1	15	3	6.54705	6.51603	6.37056	6.58382	6.38629	6.37067	-0.0309512	6.4624	-0.446724	0.668493	0.789133	-7.21076	Not significant
O00214	LGALS8	Galectin-8	13	4	7.51933	7.62816	7.53446	7.48339	7.43823	7.45829	-0.100683	7.51031	-2.90586	0.022651	0.0988655	-4.17463	Not significant
O00217	NDUFS8	NADH dehydrogenase [ubiquinone] iron-sulfur protein 8, mitochondrial	21	4	8.08194	8.03545	8.14343	8.1565	8.08112	8.22451	0.0671061	8.12049	1.50993	0.174567	0.341001	-6.20043	Not significant
O00220	TNFRSF10A	Tumor necrosis factor receptor superfamily member 10A	15	8	7.74668	7.79655	7.82052	7.61393	7.59496	7.69143	-0.154474	7.71068	-4.44301	0.00295518	0.0310163	-1.99956	Not significant
O00231	PSMD11	26S proteasome non-ATPase regulatory subunit 11	55	21	8.21312	8.20713	8.20984	8.1713	8.16054	8.12246	-0.0586005	8.18073	-2.45073	0.0438684	0.14622	-4.85742	Not significant
O00232	PSMD12	26S proteasome non-ATPase regulatory subunit 12	54	23	8.11738	8.10617	8.08426	8.05851	8.03776	8.05211	-0.0531461	8.07603	-2.32953	0.0524457	0.161531	-5.03861	Not significant
O00233	PSMD9	26S proteasome non-ATPase regulatory subunit 9	37	7	8.73609	8.7079	8.68052	8.68359	8.6832	8.75725	-0.000158129	8.70809	-0.00516893	0.996019	0.996828	-7.32263	Not significant
O00244	ATOX1	Copper transport protein ATOX1	50	3	8.90066	8.653	8.91265	8.66114	8.61195	8.83399	-0.119746	8.76223	-1.42216	0.197737	0.368541	-6.31236	Not significant
O00255	MEN1	Menin	9	6	6.77087	6.80546	6.87418	6.76125	6.8055	6.887	0.0010796	6.81738	0.0258837	0.980069	0.98857	-7.32226	Not significant
O00257	CBX4	E3 SUMO-protein ligase CBX4	15	9	7.37628	7.3174	7.36375	7.26532	7.35563	7.26618	-0.0567645	7.32409	-1.68302	0.136003	0.292868	-5.97018	Not significant
O00264	PGRMC1	Membrane-associated progesterone receptor component 1	59	9	7.92255	7.82899	7.87155	7.84299	7.75092	7.83128	-0.0659667	7.84138	-1.80439	0.113906	0.261551	-5.80246	Not significant
O00267	SUPT5H	Transcription elongation factor SPT5	36	32	7.37138	7.35807	7.37082	7.3678	7.42018	7.3283	0.00533863	7.36943	0.182223	0.860544	0.922996	-7.30381	Not significant
O00268	TAF4	Transcription initiation factor TFIID subunit 4	3	3	6.14445	6.24904	6.04698	6.17557	6.23099	6.19272	0.0529361	6.17329	1.05209	0.327523	0.506912	-6.73831	Not significant
O00273	DFFA	DNA fragmentation factor subunit alpha	44	12	7.68002	7.69784	7.70111	7.71465	7.7119	7.7276	0.0250598	7.70552	1.14019	0.291508	0.469199	-6.64459	Not significant
O00291	HIP1	Huntingtin-interacting protein 1	27	28	7.46854	7.47995	7.45576	7.42574	7.45321	7.47141	-0.0179621	7.4591	-0.75025	0.477424	0.638533	-7.0148	Not significant
O00299	CLIC1	Chloride intracellular channel protein 1	85	16	8.01136	8.05302	7.96478	8.01465	8.02487	8.03798	0.0161136	8.01778	0.55588	0.595509	0.733731	-7.15071	Not significant
O00303	EIF3F	Eukaryotic translation initiation factor 3 subunit F	34	9	7.21967	7.29819	7.22604	7.22371	7.21079	7.18512	-0.0414291	7.22725	-1.39764	0.204684	0.375996	-6.34298	Not significant
O00308	WWP2	NEDD4-like E3 ubiquitin-protein ligase WWP2	8	5	6.7812	6.92851	6.97644	6.89985	6.77581	6.79481	-0.0718948	6.85944	-1.26085	0.247538	0.423654	-6.50802	Not significant
O00330	PDHX	Pyruvate dehydrogenase protein X component, mitochondrial	19	9	7.89936	7.89464	7.87474	7.86603	7.87117	7.89428	-0.0124172	7.88337	-0.544247	0.603074	0.739798	-7.15769	Not significant
O00391	QSOX1	Sulfhydryl oxidase 1	2	2	7.32141	7.59114	7.49108	7.42724	7.51021	7.40178	-0.0214675	7.45714	-0.317364	0.760173	0.856681	-7.26578	Not significant
O00399	DCTN6	Dynactin subunit 6	13	3	8.94793	8.94569	9.00323	8.98165	8.94843	8.93366	-0.0110391	8.9601	-0.40018	0.700889	0.813111	-7.23261	Not significant
O00400	SLC33A1	Acetyl-coenzyme A transporter 1	9	4	7.16767	7.18842	7.2271	7.32684	7.41311	7.27907	0.145275	7.26704	3.76151	0.00698723	0.0515099	-2.92749	Not significant
O00401	WASL	Neural Wiskott-Aldrich syndrome protein	20	9	7.96744	7.95579	7.93308	7.88393	7.90366	7.94994	-0.0395948	7.93231	-1.47493	0.183494	0.352828	-6.24548	Not significant
O00410	IPO5	Importin-5	32	30	7.80254	7.85166	7.78647	7.76032	7.7087	7.78087	-0.0635936	7.78176	-2.09025	0.0747159	0.200817	-5.3924	Not significant
O00411	POLRMT	DNA-directed RNA polymerase, mitochondrial	22	24	7.36978	7.40316	7.45291	7.44151	7.46323	7.4757	0.0515288	7.43438	1.78489	0.11721	0.266152	-5.82971	Not significant
O00418	EEF2K	Eukaryotic elongation factor 2 kinase	7	5	6.65064	6.61446	6.58356	6.63645	6.60456	6.60284	-0.0016032	6.61542	-0.0594719	0.954229	0.974857	-7.32063	Not significant
O00422	SAP18	Histone deacetylase complex subunit SAP18	33	7	8.25619	8.28229	8.23413	8.19618	8.16699	8.1882	-0.0737448	8.22066	-3.01435	0.0194088	0.0905264	-4.0128	Not significant
O00423	EML1	Echinoderm microtubule-associated protein-like 1	21	16	7.84816	7.83007	7.86015	8.00434	7.88405	7.94404	0.0980233	7.89514	2.86104	0.0241531	0.102534	-4.24167	Not significant
O00425	IGF2BP3	Insulin-like growth factor 2 mRNA-binding protein 3	49	23	8.19757	8.20766	8.20906	8.21485	8.21876	8.25282	0.0240464	8.21679	1.03923	0.333069	0.511773	-6.75154	Not significant
O00429	DNM1L	Dynamin-1-like protein	54	33	7.7366	7.73823	7.70214	7.66616	7.66169	7.65991	-0.0630743	7.69412	-2.75022	0.0283351	0.11223	-4.40779	Not significant
O00442	RTCA	RNA 3'-terminal phosphate cyclase	16	6	7.6455	7.56083	7.55758	7.50086	7.58828	7.47561	-0.066387	7.55478	-1.67118	0.138365	0.295997	-5.98629	Not significant
O00443	PIK3C2A	Phosphatidylinositol 4-phosphate 3-kinase C2 domain-containing subunit alpha	13	20	7.13246	7.22813	7.16342	7.2569	7.22001	7.2252	0.0593626	7.20435	1.90386	0.0984059	0.23943	-5.66185	Not significant
O00458	IFRD1	Interferon-related developmental regulator 1	12	4	7.59845	7.65022	7.51678	7.58552	7.48635	7.61236	-0.0270736	7.57495	-0.585663	0.576386	0.721864	-7.13224	Not significant
O00459	PIK3R2	Phosphatidylinositol 3-kinase regulatory subunit beta	3	2	5.41966	5.55513	5.57316	5.46928	5.18443	5.35849	-0.17858	5.42669	-2.36872	0.0494992	0.155486	-4.98013	Not significant
O00461	GOLIM4	Golgi integral membrane protein 4	16	9	7.12442	7.08752	7.13759	7.14733	7.16288	7.15558	0.0387535	7.13589	1.60313	0.152697	0.31411	-6.07789	Not significant
O00468	AGRN	Agrin	15	23	6.92229	7.0409	6.9721	7.27696	7.18341	7.191	0.238691	7.09778	5.91489	0.000578057	0.011719	-0.224654	Not significant
O00469	PLOD2	Procollagen-lysine,2-oxoglutarate 5-dioxygenase 2	32	21	7.978	7.99319	7.96972	7.95538	7.9466	7.96168	-0.0257525	7.96743	-1.17174	0.279427	0.457399	-6.60977	Not significant
O00471	EXOC5	Exocyst complex component 5	30	21	7.61185	7.64335	7.65849	7.68814	7.64063	7.69715	0.037409	7.6566	1.38723	0.207701	0.378605	-6.35589	Not significant
O00479	HMGN4	High mobility group nucleosome-binding domain-containing protein 4	27	3	8.62	8.56145	8.47717	8.44765	8.51405	8.27079	-0.142046	8.48185	-2.1375	0.0696695	0.192371	-5.32311	Not significant
O00483	NDUFA4	Cytochrome c oxidase subunit NDUFA4	56	5	8.71143	8.6608	8.62498	8.4395	8.51422	8.45246	-0.197012	8.56723	-5.92779	0.000570561	0.0116466	-0.210428	Not significant
O00487	PSMD14	26S proteasome non-ATPase regulatory subunit 14	25	10	8.60903	8.552	8.59045	8.443	8.55096	8.41493	-0.114198	8.52673	-2.87071	0.0238206	0.101531	-4.2272	Not significant
O00488	ZNF593	Zinc finger protein 593	24	2	6.19985	6.25484	6.20908	6.28632	6.25224	6.29936	0.0580514	6.25028	2.16097	0.0672909	0.188985	-5.28858	Not significant
O00499	BIN1	Myc box-dependent-interacting protein 1	19	10	7.70871	7.75183	7.69579	7.62824	7.63496	7.64144	-0.0838973	7.67683	-3.37851	0.011682	0.0689088	-3.47636	Not significant
O00505	KPNA3	Importin subunit alpha-4	23	5	7.47659	7.4065	7.36335	7.221	7.28948	7.14417	-0.197258	7.31685	-4.34107	0.00334627	0.0329092	-2.13411	Not significant
O00541	PES1	Pescadillo homolog	38	22	7.92467	7.90156	7.90543	7.87104	7.91962	7.90666	-0.0114452	7.90483	-0.469517	0.652895	0.778813	-7.19923	Not significant
O00559	EBAG9	Receptor-binding cancer antigen expressed on SiSo cells	20	2	6.87983	6.85211	6.88881	6.89345	6.90982	7.03222	0.0715765	6.90938	1.78731	0.116794	0.265582	-5.82633	Not significant
O00560	SDCBP	Syntenin-1	18	2	5.0679	5.03002	5.1162	5.10518	5.00604	5.06974	-0.0110517	5.06585	-0.30931	0.76604	0.859715	-7.26861	Not significant
O00562	PITPNM1	Membrane-associated phosphatidylinositol transfer protein 1	6	5	6.00707	6.07188	6.03839	6.1879	5.97547	6.13991	0.0619815	6.07011	1.13258	0.294486	0.472804	-6.65289	Not significant
O00566	MPHOSPH10	U3 small nucleolar ribonucleoprotein protein MPP10	26	16	7.93391	7.94731	7.90173	7.92947	7.95449	7.93679	0.0126021	7.93395	0.523006	0.617022	0.750337	-7.17007	Not significant
O00567	NOP56	Nucleolar protein 56	54	28	8.08499	8.08145	8.12198	8.11767	8.12668	8.16731	0.04108	8.11668	1.58331	0.157124	0.320012	-6.10424	Not significant
O00571	DDX3X	ATP-dependent RNA helicase DDX3X	58	9	7.76198	7.77196	7.8281	7.67017	7.63518	7.64608	-0.136869	7.71891	-5.00888	0.00152377	0.0214305	-1.28044	Not significant
O00592	PODXL	Podocalyxin	16	7	7.87506	7.88029	7.81961	7.82098	7.84616	7.8113	-0.0321747	7.84223	-1.19845	0.269524	0.446866	-6.57978	Not significant
O00622	CYR61	Protein CYR61	12	4	7.25045	7.36972	7.36645	6.90392	6.93989	6.98908	-0.384576	7.13658	-9.42322	3.0480343248013e-05	0.00207936	2.96272	Downregulated
O00625	PIR	Pirin	15	5	8.77839	8.7637	8.72526	8.77407	8.74796	8.79105	0.0152482	8.7634	0.585987	0.576181	0.721864	-7.13203	Not significant
O00629	KPNA4	Importin subunit alpha-3	30	7	6.95498	6.8966	6.97114	6.85006	6.86341	6.85099	-0.0860832	6.89786	-3.14952	0.0160427	0.08176	-3.81231	Not significant
O00635	TRIM38	E3 ubiquitin-protein ligase TRIM38	8	3	5.46638	5.4736	5.61475	5.6678	5.52323	5.62731	0.0878703	5.56218	1.65347	0.141968	0.300464	-6.01029	Not significant
O00743	PPP6C	Serine/threonine-protein phosphatase 6 catalytic subunit	33	10	8.00884	8.01836	8.0399	7.84849	7.95997	7.85949	-0.133053	7.95584	-3.82812	0.00640387	0.048785	-2.83393	Not significant
O00746	NME4	Nucleoside diphosphate kinase, mitochondrial	25	5	7.59869	7.52679	7.66095	7.49881	7.58605	7.53018	-0.0571311	7.56691	-1.39856	0.20442	0.375623	-6.34183	Not significant
O00754	MAN2B1	Lysosomal alpha-mannosidase	5	5	6.96699	6.99392	6.96354	7.12596	7.09845	7.15649	0.152153	7.05089	5.93432	0.000566811	0.0116466	-0.203241	Not significant
O00764	PDXK	Pyridoxal kinase	36	11	7.36932	7.37706	7.35242	7.47553	7.4034	7.44789	0.0760065	7.40427	2.8205	0.0256022	0.106039	-4.30238	Not significant
O14494	PLPP1	Phospholipid phosphatase 1	7	2	7.26008	7.04734	6.89667	6.84699	7.0142	6.86881	-0.158028	6.98902	-1.73205	0.126626	0.278813	-5.90298	Not significant
O14495	PLPP3	Phospholipid phosphatase 3	7	2	5.64509	5.86752	5.90612	5.67991	5.82117	5.80788	-0.0365854	5.78795	-0.499851	0.632422	0.761551	-7.18305	Not significant
O14497	ARID1A	AT-rich interactive domain-containing protein 1A	20	32	7.10965	7.12038	7.12919	7.02111	7.03239	7.03815	-0.0891852	7.07515	-4.0805	0.00463025	0.0397995	-2.48493	Not significant
O14519	CDK2AP1	Cyclin-dependent kinase 2-associated protein 1	30	2	6.8792	6.81993	6.84247	6.79604	6.829	6.87856	-0.0126662	6.84087	-0.412771	0.692056	0.807795	-7.22693	Not significant
O14524	NEMP1	Nuclear envelope integral membrane protein 1	14	6	7.87035	7.95059	7.86669	7.95688	7.77875	7.93333	-0.00622909	7.89277	-0.121129	0.906973	0.949173	-7.31431	Not significant
O14530	TXNDC9	Thioredoxin domain-containing protein 9	14	4	8.18579	8.04959	7.93663	7.86601	8.07255	7.81775	-0.138567	7.98805	-1.6727	0.138059	0.295544	-5.98422	Not significant
O14531	DPYSL4	Dihydropyrimidinase-related protein 4	8	4	7.47152	7.508	7.49839	7.73718	7.65365	7.70645	0.206454	7.59587	7.07671	0.000192453	0.00662617	0.973034	Upregulated
O14545	TRAFD1	TRAF-type zinc finger domain-containing protein 1	14	7	7.76788	7.80518	7.74774	7.65822	7.60723	7.62921	-0.142048	7.70258	-5.25718	0.00115581	0.0176538	-0.979638	Not significant
O14548	COX7A2L	Cytochrome c oxidase subunit 7A-related protein, mitochondrial	63	5	8.37593	8.32485	8.39824	8.23842	8.26973	8.29692	-0.0979801	8.31735	-3.31088	0.0128199	0.0718634	-3.57504	Not significant
O14561	NDUFAB1	Acyl carrier protein, mitochondrial	15	2	8.66099	8.55962	8.59855	8.5634	8.66541	8.60597	0.00520851	8.60899	0.137361	0.894591	0.941651	-7.31193	Not significant
O14562	UBFD1	Ubiquitin domain-containing protein UBFD1	50	9	8.27293	8.1436	8.32696	8.12651	8.18209	8.25047	-0.0614727	8.21709	-1.15016	0.287645	0.465902	-6.63366	Not significant
O14578	CIT	Citron Rho-interacting kinase	11	22	7.05758	7.07103	7.06135	6.76799	6.71269	6.62698	-0.360765	6.88294	-9.60604	2.68564062478798e-05	0.00193048	3.09801	Downregulated
O14579	COPE	Coatomer subunit epsilon	41	8	7.17707	7.17868	7.16178	7.20072	7.13709	7.22578	0.0153531	7.18019	0.524231	0.616213	0.749649	-7.16937	Not significant
O14617	AP3D1	AP-3 complex subunit delta-1	29	32	7.54777	7.52501	7.47505	7.51202	7.57429	7.54545	0.0279778	7.52993	0.937108	0.379729	0.555363	-6.85223	Not significant
O14618	CCS	Copper chaperone for superoxide dismutase	25	7	7.54759	7.53777	7.54204	7.58617	7.54399	7.49994	0.00090742	7.54292	0.0320414	0.975329	0.986048	-7.32206	Not significant
O14639	ABLIM1	Actin-binding LIM protein 1	17	12	7.04178	6.99043	7.04035	7.15565	7.16622	7.17301	0.140776	7.09457	5.64552	0.000762646	0.0139964	-0.526698	Not significant
O14641	DVL2	Segment polarity protein dishevelled homolog DVL-2	20	9	7.57019	7.62197	7.61086	7.53708	7.49444	7.62593	-0.0485219	7.57675	-1.27934	0.241326	0.417076	-6.48632	Not significant
O14646	CHD1	Chromodomain-helicase-DNA-binding protein 1	12	16	7.18949	7.21025	7.19573	7.13954	7.08306	7.05689	-0.105321	7.14583	-3.71266	0.00745166	0.0533624	-2.99647	Not significant
O14647	CHD2	Chromodomain-helicase-DNA-binding protein 2	8	10	7.47803	7.48662	7.47925	7.57156	7.62466	7.6512	0.13451	7.54855	4.8765	0.00177186	0.0231517	-1.44446	Not significant
O14653	GOSR2	Golgi SNAP receptor complex member 2	33	5	7.14577	7.25645	7.18322	7.27406	7.23606	7.35482	0.0931632	7.24173	2.23198	0.0605794	0.176358	-5.18365	Not significant
O14656	TOR1A	Torsin-1A	12	4	7.67519	7.64632	7.61057	7.54034	7.6086	7.55204	-0.0770325	7.60551	-2.57321	0.0366564	0.131269	-4.67364	Not significant
O14657	TOR1B	Torsin-1B	11	3	7.44853	7.40675	7.48316	7.5548	7.46593	7.67708	0.119791	7.50604	2.24343	0.0595617	0.174633	-5.16667	Not significant
O14662	STX16	Syntaxin-16	14	4	6.79042	6.82938	6.81646	6.87557	6.79551	6.95475	0.0631884	6.84368	1.52338	0.171242	0.336467	-6.18296	Not significant
O14672	ADAM10	Disintegrin and metalloproteinase domain-containing protein 10	29	18	7.78832	7.81441	7.85255	7.9481	7.89583	7.94875	0.11247	7.87466	3.93342	0.00558693	0.0442661	-2.68723	Not significant
O14683	TP53I11	Tumor protein p53-inducible protein 11	13	2	7.93672	7.93395	7.97611	7.9686	7.97794	7.97592	0.0252255	7.96154	1.07054	0.319698	0.499062	-6.71912	Not significant
O14684	PTGES	Prostaglandin E synthase	12	2	8.53903	8.39319	8.21078	8.02665	8.21732	7.84902	-0.350001	8.206	-3.19591	0.0150357	0.0789341	-3.74385	Not significant
O14686	KMT2D	Histone-lysine N-methyltransferase 2D	1	7	7.2106	7.18979	7.19508	7.29478	7.16989	7.21716	0.0287882	7.21288	0.82401	0.436956	0.605379	-6.95415	Not significant
O14727	APAF1	Apoptotic protease-activating factor 1	7	8	6.88395	7.01331	6.98015	7.08322	7.05382	7.04624	0.101953	7.01011	2.75186	0.0282681	0.112036	-4.40534	Not significant
O14730	RIOK3	Serine/threonine-protein kinase RIO3	8	5	7.22933	7.33994	7.26301	7.28137	7.34456	7.3414	0.0450149	7.29993	1.25128	0.250807	0.426782	-6.51917	Not significant
O14734	ACOT8	Acyl-coenzyme A thioesterase 8	18	4	7.13293	7.05119	7.02696	7.13115	7.09657	7.14912	0.0552554	7.09799	1.61937	0.149155	0.309919	-6.05618	Not significant
O14735	CDIPT	CDP-diacylglycerol--inositol 3-phosphatidyltransferase	8	2	7.82803	7.81121	7.7672	7.78035	7.64105	7.69808	-0.0956513	7.75432	-2.42095	0.0458332	0.149271	-4.90202	Not significant
O14737	PDCD5	Programmed cell death protein 5	68	9	8.35506	8.36492	8.3278	8.2105	8.29191	8.25409	-0.0970938	8.30071	-3.37077	0.0118066	0.0693681	-3.48763	Not significant
O14744	PRMT5	Protein arginine N-methyltransferase 5	31	18	7.63363	7.58687	7.54085	7.36174	7.56668	7.27732	-0.185199	7.49451	-2.60698	0.0348918	0.128039	-4.62291	Not significant
O14745	SLC9A3R1	Na(+)/H(+) exchange regulatory cofactor NHE-RF1	59	19	7.90666	7.88377	7.88479	7.79744	7.91559	7.84565	-0.0388461	7.87232	-1.14782	0.288547	0.46626	-6.63623	Not significant
O14763	TNFRSF10B	Tumor necrosis factor receptor superfamily member 10B	14	5	7.47586	7.56355	7.44966	7.6193	7.77409	7.43179	0.112033	7.55238	1.37035	0.212673	0.384283	-6.3767	Not significant
O14772	FPGT	Fucose-1-phosphate guanylyltransferase	10	6	7.23512	7.2553	7.19198	7.29303	7.24101	7.28399	0.0452092	7.25007	1.60861	0.151494	0.312782	-6.07058	Not significant
O14773	TPP1	Tripeptidyl-peptidase 1	13	5	7.23062	7.20064	7.36536	7.48619	7.43421	7.48768	0.203823	7.36745	4.4704	0.00285886	0.030642	-1.96366	Not significant
O14776	TCERG1	Transcription elongation regulator 1	23	27	7.66384	7.62808	7.66293	7.59058	7.65496	7.60059	-0.0362398	7.6335	-1.32206	0.227484	0.40089	-6.43543	Not significant
O14777	NDC80	Kinetochore protein NDC80 homolog	4	2	5.79274	6.24799	5.79969	6.44997	5.99618	5.70075	0.10216	5.99789	0.508859	0.626407	0.757208	-7.17807	Not significant
O14786	NRP1	Neuropilin-1	9	6	6.77144	6.87347	6.8613	7.01747	6.85529	7.05002	0.138853	6.90483	2.49623	0.0410321	0.140724	-4.7892	Not significant
O14787	TNPO2	Transportin-2	15	6	6.25815	6.2989	6.26189	6.24464	6.27113	6.22758	-0.0251899	6.26038	-1.00151	0.349755	0.526769	-6.78964	Not significant
O14795	UNC13B	Protein unc-13 homolog B	3	6	6.61012	6.64432	6.60717	6.73464	6.72162	6.76306	0.119235	6.68015	4.82304	0.00188448	0.0242147	-1.51142	Not significant
O14802	POLR3A	DNA-directed RNA polymerase III subunit RPC1	15	19	7.38929	7.40827	7.42252	7.51197	7.45226	7.54586	0.0966683	7.45503	3.18127	0.015346	0.0799431	-3.76543	Not significant
O14817	TSPAN4	Tetraspanin-4	6	2	8.35241	8.08598	8.07232	7.65865	8.13588	7.5131	-0.401022	7.96972	-2.52277	0.0394652	0.137726	-4.74937	Not significant
O14818	PSMA7	Proteasome subunit alpha type-7	56	12	8.44839	8.42699	8.4191	8.26086	8.3309	8.23038	-0.157449	8.35277	-4.9993	0.00154036	0.0215266	-1.29222	Not significant
O14828	SCAMP3	Secretory carrier-associated membrane protein 3	43	9	7.34302	7.36786	7.35007	7.37828	7.31893	7.33429	-0.00981681	7.34874	-0.383265	0.712834	0.821274	-7.23998	Not significant
O14832	PHYH	Phytanoyl-CoA dioxygenase, peroxisomal	8	3	8.00537	8.17822	8.06757	8.3861	8.76189	8.40341	0.433413	8.30043	4.24585	0.0037635	0.035955	-2.26117	Not significant
O14841	OPLAH	5-oxoprolinase	10	10	7.361	7.39676	7.40591	7.57974	7.52848	7.56658	0.170378	7.47308	6.504	0.00032493	0.00910248	0.403073	Upregulated
O14867	BACH1	Transcription regulator protein BACH1	4	3	5.76548	5.9308	5.70176	5.9813	5.82692	5.79842	0.0695345	5.83411	0.990768	0.354622	0.530563	-6.8003	Not significant
O14880	MGST3	Microsomal glutathione S-transferase 3	21	3	8.44382	8.52914	8.43958	8.56183	8.42571	8.64846	0.0744859	8.50809	1.29335	0.236708	0.411983	-6.46974	Not significant
O14893	GEMIN2	Gem-associated protein 2	14	4	7.35634	7.40423	7.40383	7.28788	7.37588	7.39784	-0.0342681	7.371	-0.977009	0.360935	0.536398	-6.81382	Not significant
O14907	TAX1BP3	Tax1-binding protein 3	40	4	8.42872	8.49008	8.39017	8.46947	8.40911	8.45781	0.00914339	8.44089	0.273167	0.792565	0.877417	-7.28044	Not significant
O14908	GIPC1	PDZ domain-containing protein GIPC1	41	10	7.14617	7.03875	7.0582	7.05907	7.09101	7.00893	-0.0280313	7.06702	-0.751879	0.476503	0.637856	-7.01352	Not significant
O14920	IKBKB	Inhibitor of nuclear factor kappa-B kinase subunit beta	14	9	6.84233	6.89672	6.87642	6.86908	6.85885	6.91662	0.00969781	6.87667	0.349849	0.736685	0.838911	-7.25365	Not significant
O14925	TIMM23	Mitochondrial import inner membrane translocase subunit Tim23	32	5	8.32593	8.37062	8.35717	8.37621	8.41356	8.46906	0.06837	8.38542	2.20862	0.0627094	0.179879	-5.21823	Not significant
O14929	HAT1	Histone acetyltransferase type B catalytic subunit	26	9	7.15346	7.16101	7.17889	7.19085	7.06788	7.10152	-0.044366	7.14227	-1.25862	0.248296	0.424597	-6.51062	Not significant
O14936	CASK	Peripheral plasma membrane protein CASK	21	18	7.40636	7.44331	7.41713	7.57282	7.53692	7.5784	0.140447	7.49249	5.68794	0.000729641	0.0136266	-0.478483	Not significant
O14939	PLD2	Phospholipase D2	7	4	6.89522	6.81022	6.89382	6.93447	6.85104	6.79319	-0.00685202	6.86299	-0.159334	0.877881	0.932935	-7.30823	Not significant
O14944	EREG	Proepiregulin	17	3	8.75517	8.80556	8.78956	8.15547	8.27687	8.19363	-0.574771	8.49605	-15.9362	8.79416414410579e-07	0.000206691	6.62493	Downregulated
O14949	UQCRQ	Cytochrome b-c1 complex subunit 8	46	5	8.35555	8.39901	8.36716	8.40048	8.47523	8.41801	0.0573291	8.40257	1.98912	0.0867706	0.220863	-5.53945	Not significant
O14950	MYL12B	Myosin regulatory light chain 12B	59	4	8.26315	8.2031	8.20898	8.31156	8.2237	8.20711	0.0223828	8.23627	0.633174	0.54663	0.697902	-7.10097	Not significant
O14964	HGS	Hepatocyte growth factor-regulated tyrosine kinase substrate	28	19	7.62864	7.61673	7.57827	7.58846	7.57639	7.60302	-0.0185875	7.59858	-0.752407	0.476206	0.637735	-7.0131	Not significant
O14965	AURKA	Aurora kinase A	14	4	7.1862	7.20468	7.30253	6.68481	6.62124	6.74574	-0.547208	6.95753	-12.4899	4.6383625721486e-06	0.000576886	4.94601	Downregulated
O14967	CLGN	Calmegin	14	7	7.38806	7.33342	7.3652	7.67952	7.68271	7.72358	0.333044	7.52875	12.5678	4.44719370094047e-06	0.000576886	4.98949	Upregulated
O14972	DSCR3	Down syndrome critical region protein 3	14	3	7.36798	7.23815	7.28672	7.25378	7.29708	7.36091	0.0063062	7.30077	0.148217	0.886328	0.937309	-7.31017	Not significant
O14974	PPP1R12A	Protein phosphatase 1 regulatory subunit 12A	34	35	7.88993	7.84778	7.82979	7.79987	7.86199	7.81195	-0.0312313	7.84022	-1.08321	0.314412	0.492934	-6.70581	Not significant
O14975	SLC27A2	Very long-chain acyl-CoA synthetase	27	16	7.82195	7.84242	8.01657	7.85634	7.83796	7.95854	-0.00936543	7.88896	-0.16036	0.877102	0.932935	-7.30805	Not significant
O14976	GAK	Cyclin-G-associated kinase	11	13	7.48528	7.57373	7.49268	7.47607	7.47986	7.52506	-0.0235661	7.50545	-0.730028	0.488947	0.649092	-7.03059	Not significant
O14979	HNRNPDL	Heterogeneous nuclear ribonucleoprotein D-like	33	12	8.06898	8.02938	8.01813	7.94691	7.96171	7.98625	-0.0738707	8.00189	-2.88593	0.0233063	0.100586	-4.20442	Not significant
O14980	XPO1	Exportin-1	36	35	8.19105	8.17136	8.19571	8.16976	8.17525	8.15784	-0.0184224	8.17683	-0.83057	0.433477	0.602915	-6.94853	Not significant
O14981	BTAF1	TATA-binding protein-associated factor 172	18	26	6.70214	6.7302	6.72682	6.79848	6.73538	6.79465	0.0564461	6.74795	2.0938	0.0743248	0.200203	-5.38721	Not significant
O15013	ARHGEF10	Rho guanine nucleotide exchange factor 10	7	9	6.91284	7.03764	6.9232	6.8636	6.95571	6.8451	-0.0697594	6.92301	-1.55266	0.164204	0.32815	-6.14468	Not significant
O15014	ZNF609	Zinc finger protein 609	14	20	7.49144	7.57398	7.49254	7.41983	7.47879	7.45581	-0.0678397	7.4854	-2.1066	0.0729303	0.198091	-5.36847	Not significant
O15020	SPTBN2	Spectrin beta chain, non-erythrocytic 2	15	20	6.55045	6.65804	6.60703	6.72365	6.61483	6.66138	0.0614451	6.6359	1.55649	0.163305	0.3273	-6.13966	Not significant
O15027	SEC16A	Protein transport protein Sec16A	24	44	7.72415	7.76621	7.69997	7.68989	7.75499	7.68356	-0.020625	7.71979	-0.667681	0.525612	0.681108	-7.0769	Not significant
O15031	PLXNB2	Plexin-B2	20	29	7.17699	7.21219	7.19603	7.37502	7.28278	7.31126	0.127952	7.25905	4.20336	0.00396781	0.0366668	-2.31829	Not significant
O15037	KHNYN	Protein KHNYN	13	8	7.12443	7.22712	7.17988	7.26542	7.15877	7.1693	0.0206826	7.18749	0.517094	0.620935	0.752582	-7.17344	Not significant
O15040	TECPR2	Tectonin beta-propeller repeat-containing protein 2	1	2	6.89699	7.03886	7.0837	7.02902	7.08874	6.99406	0.0307587	7.0219	0.594303	0.570906	0.718353	-7.12672	Not significant
O15042	U2SURP	U2 snRNP-associated SURP motif-containing protein	34	31	7.88868	7.87964	7.84754	7.85065	7.8632	7.83317	-0.0229472	7.86048	-0.955342	0.37105	0.546407	-6.83483	Not significant
O15047	SETD1A	Histone-lysine N-methyltransferase SETD1A	5	6	7.16186	7.11012	7.16214	7.21217	7.14401	7.19107	0.037708	7.16356	1.2965	0.235681	0.410775	-6.466	Not significant
O15056	SYNJ2	Synaptojanin-2	10	13	7.12706	7.17525	7.18163	7.2382	7.19422	7.22363	0.0573751	7.19	2.15482	0.0679068	0.190059	-5.29764	Not significant
O15061	SYNM	Synemin	13	19	7.04459	7.04901	7.05265	7.13123	7.04972	7.11338	0.049359	7.07343	1.74935	0.123467	0.275002	-5.87909	Not significant
O15063	KIAA0355	Uncharacterized protein KIAA0355	6	5	6.33049	6.39851	6.30472	6.33539	6.43811	6.33748	0.0257552	6.35745	0.655705	0.532849	0.686625	-7.08539	Not significant
O15066	KIF3B	Kinesin-like protein KIF3B	14	7	7.40968	7.3856	7.43681	7.38934	7.37577	7.35086	-0.0387054	7.39134	-1.52779	0.170164	0.335269	-6.17722	Not significant
O15067	PFAS	Phosphoribosylformylglycinamidine synthase	32	35	7.776	7.81757	7.78355	7.79071	7.72342	7.78699	-0.0253315	7.77971	-0.890532	0.402586	0.574487	-6.89547	Not significant
O15078	CEP290	Centrosomal protein of 290 kDa	1	3	7.18791	7.2299	7.10668	7.21088	7.15488	7.16484	0.00203672	7.17585	0.0552778	0.957453	0.976116	-7.3209	Not significant
O15084	ANKRD28	Serine/threonine-protein phosphatase 6 regulatory ankyrin repeat subunit A	17	14	7.93237	7.94989	7.9117	7.96933	7.93927	8.03553	0.0500571	7.95635	1.60409	0.152485	0.313777	-6.07661	Not significant
O15085	ARHGEF11	Rho guanine nucleotide exchange factor 11	9	9	6.75615	6.79347	6.72068	6.81509	6.76025	6.74462	0.0165516	6.76504	0.535427	0.608845	0.743414	-7.16289	Not significant
O15091	KIAA0391	Mitochondrial ribonuclease P catalytic subunit	15	10	7.70282	7.72434	7.82187	7.66041	7.69246	7.72237	-0.0579321	7.72071	-1.5542	0.163843	0.327952	-6.14267	Not significant
O15111	CHUK	Inhibitor of nuclear factor kappa-B kinase subunit alpha	15	9	7.38594	7.39535	7.39244	7.45939	7.43655	7.50782	0.0766719	7.42958	2.89676	0.0229479	0.099808	-4.18823	Not significant
O15118	NPC1	NPC intracellular cholesterol transporter 1	9	10	7.34047	7.40879	7.40513	7.46131	7.44941	7.51166	0.0893269	7.42946	2.92614	0.022004	0.0970675	-4.14432	Not significant
O15126	SCAMP1	Secretory carrier-associated membrane protein 1	21	5	7.65012	7.684	7.69358	7.62249	7.63703	7.68882	-0.0264557	7.66267	-0.950745	0.373224	0.548576	-6.83924	Not significant
O15127	SCAMP2	Secretory carrier-associated membrane protein 2	14	3	7.70241	7.73209	7.7565	7.8759	7.71435	7.7883	0.0625188	7.76159	1.46428	0.186293	0.355445	-6.25909	Not significant
O15143	ARPC1B	Actin-related protein 2/3 complex subunit 1B	37	10	8.0208	8.02945	8.0102	8.07191	8.00092	8.03055	0.0143129	8.0273	0.539547	0.606145	0.741941	-7.16047	Not significant
O15144	ARPC2	Actin-related protein 2/3 complex subunit 2	44	15	8.52817	8.49545	8.48938	8.40406	8.50052	8.34677	-0.0872189	8.46072	-2.13345	0.0700887	0.192838	-5.32907	Not significant
O15145	ARPC3	Actin-related protein 2/3 complex subunit 3	28	6	8.02865	8.0584	8.04465	8.05456	7.89806	8.12823	-0.016952	8.03543	-0.304266	0.769722	0.861566	-7.27035	Not significant
O15155	BET1	BET1 homolog	15	2	7.27961	7.39783	7.61955	7.63591	7.16696	7.92825	0.144709	7.50469	0.784581	0.458282	0.624037	-6.98717	Not significant
O15160	POLR1C	DNA-directed RNA polymerases I and III subunit RPAC1	25	6	7.35205	7.32826	7.31637	7.34004	7.34463	7.31517	0.00105566	7.33275	0.0447921	0.965517	0.980472	-7.3215	Not significant
O15162	PLSCR1	Phospholipid scramblase 1	9	3	7.03005	7.14958	7.02305	7.20864	7.17992	7.04574	0.0772117	7.10616	1.45008	0.190083	0.359567	-6.27714	Not significant
O15164	TRIM24	Transcription intermediary factor 1-alpha	8	6	6.12517	6.16271	6.19943	6.32963	6.21244	6.16877	0.0745134	6.19969	1.65916	0.140802	0.29905	-6.0026	Not significant
O15173	PGRMC2	Membrane-associated progesterone receptor component 2	37	10	7.73348	7.70721	7.62816	7.6672	7.68232	7.64623	-0.0243672	7.67744	-0.742601	0.481761	0.642661	-7.02082	Not significant
O15182	CETN3	Centrin-3	17	3	8.07995	8.13939	8.10877	8.12906	8.13105	8.13016	0.0207214	8.11973	0.837018	0.430076	0.600352	-6.94297	Not significant
O15212	PFDN6	Prefoldin subunit 6	57	10	8.0648	8.03549	8.0047	7.90532	7.97995	7.90797	-0.103918	7.98304	-3.36104	0.0119652	0.0698311	-3.50181	Not significant
O15213	WDR46	WD repeat-containing protein 46	15	8	8.06593	8.05069	8.11038	8.08446	8.02401	8.09125	-0.00909576	8.07112	-0.3054	0.768894	0.861111	-7.26996	Not significant
O15226	NKRF	NF-kappa-B-repressing factor	27	16	7.78294	7.77496	7.76957	7.77042	7.79842	7.77957	0.00697952	7.77931	0.314493	0.762262	0.857736	-7.2668	Not significant
O15228	GNPAT	Dihydroxyacetone phosphate acyltransferase	19	12	7.41684	7.45052	7.45721	7.39367	7.43663	7.41357	-0.0268996	7.42807	-1.07904	0.316146	0.494896	-6.71021	Not significant
O15230	LAMA5	Laminin subunit alpha-5	17	48	6.79607	6.87968	6.82894	6.92383	6.82465	6.89741	0.0470661	6.85843	1.31507	0.229701	0.403493	-6.44383	Not significant
O15231	ZNF185	Zinc finger protein 185	58	31	7.56016	7.6104	7.59408	7.60084	7.67734	7.65685	0.0568002	7.61661	1.92938	0.0947715	0.233537	-5.62538	Not significant
O15234	CASC3	Protein CASC3	7	6	7.37129	7.32636	7.25165	7.24239	7.25248	7.2681	-0.0621099	7.28538	-1.81667	0.111872	0.257847	-5.78524	Not significant
O15235	MRPS12	28S ribosomal protein S12, mitochondrial	44	6	7.92287	7.93588	7.97502	7.9258	8.03378	8.03151	0.0524453	7.97081	1.45137	0.189735	0.359567	-6.27551	Not significant
O15254	ACOX3	Peroxisomal acyl-coenzyme A oxidase 3	12	6	7.08663	7.10865	7.05543	7.20811	7.10126	7.21441	0.0910199	7.12908	2.48048	0.0419915	0.142822	-4.81281	Not significant
O15258	RER1	Protein RER1	17	3	7.53249	7.48387	7.39707	7.59475	7.58906	7.54768	0.10602	7.52415	2.77314	0.0274116	0.110055	-4.37339	Not significant
O15260	SURF4	Surfeit locus protein 4	22	5	7.39894	7.4964	7.35334	7.52597	7.41592	7.45669	0.0499635	7.44121	1.10539	0.30533	0.484113	-6.68224	Not significant
O15269	SPTLC1	Serine palmitoyltransferase 1	28	14	7.84967	7.85861	7.8081	7.8472	7.76321	7.79116	-0.0382664	7.81966	-1.25522	0.249459	0.42582	-6.51459	Not significant
O15270	SPTLC2	Serine palmitoyltransferase 2	24	12	6.84449	6.8536	6.86365	6.6583	6.60185	6.55654	-0.24835	6.72974	-8.03681	8.58242852073485e-05	0.00384672	1.84881	Downregulated
O15287	FANCG	Fanconi anemia group G protein	3	2	5.86187	6.09064	5.77238	6.33978	5.76036	5.6353	0.00352105	5.91006	0.0195905	0.984914	0.99151	-7.32242	Not significant
O15294	OGT	UDP-N-acetylglucosamine--peptide N-acetylglucosaminyltransferase 110 kDa subunit	21	18	7.18367	7.2495	7.22012	7.37902	7.27636	7.32475	0.10895	7.27224	3.21172	0.0147081	0.0778584	-3.72056	Not significant
O15305	PMM2	Phosphomannomutase 2	43	11	7.94548	7.92184	7.92223	7.76639	7.88805	7.83196	-0.101052	7.87933	-2.93903	0.021603	0.0961568	-4.12508	Not significant
O15320	CTAGE5	Endoplasmic reticulum export factor CTAGE5	35	24	7.39158	7.39397	7.35396	7.42185	7.41072	7.41772	0.0369237	7.3983	1.57918	0.158062	0.32101	-6.10972	Not significant
O15321	TM9SF1	Transmembrane 9 superfamily member 1	17	8	7.44511	7.50075	7.42786	7.50443	7.51213	7.51756	0.0534701	7.48464	1.98122	0.0877892	0.222286	-5.55086	Not significant
O15327	INPP4B	Type II inositol 3,4-bisphosphate 4-phosphatase	12	9	7.95313	7.89106	7.91955	8.11436	7.98607	8.05952	0.13207	7.98728	3.51363	0.00972113	0.0624984	-3.28071	Not significant
O15344	MID1	E3 ubiquitin-protein ligase Midline-1	31	19	7.86115	7.88661	7.83255	7.87414	7.79223	7.83704	-0.0256341	7.84729	-0.853304	0.421571	0.592372	-6.92877	Not significant
O15347	HMGB3	High mobility group protein B3	50	10	8.17696	8.16768	8.1671	8.2163	8.20452	8.26383	0.0576398	8.1994	2.28227	0.0562382	0.168742	-5.10899	Not significant
O15355	PPM1G	Protein phosphatase 1G	50	23	8.07509	8.10851	8.11083	8.02898	7.97489	8.02427	-0.0887662	8.05376	-3.3765	0.0117142	0.0690197	-3.47928	Not significant
O15357	INPPL1	Phosphatidylinositol 3,4,5-trisphosphate 5-phosphatase 2	12	16	7.39741	7.46967	7.40778	7.45588	7.4236	7.38233	-0.00434902	7.42278	-0.138094	0.894033	0.9414	-7.31181	Not significant
O15360	FANCA	Fanconi anemia group A protein	2	3	7.44348	7.56409	7.44456	7.59586	7.33447	7.4978	-0.00799898	7.48004	-0.117207	0.90997	0.950694	-7.31484	Not significant
O15371	EIF3D	Eukaryotic translation initiation factor 3 subunit D	52	22	7.66221	7.71731	7.7165	7.72306	7.69464	7.76467	0.0287821	7.71307	0.976266	0.361278	0.53652	-6.81455	Not significant
O15372	EIF3H	Eukaryotic translation initiation factor 3 subunit H	37	15	7.86486	7.78416	7.80581	7.69068	7.73387	7.66445	-0.121943	7.75731	-3.84001	0.00630544	0.0483134	-2.81729	Not significant
O15379	HDAC3	Histone deacetylase 3	11	5	7.05393	7.10803	7.02858	7.01599	7.01818	7.02607	-0.0434326	7.0418	-1.57278	0.159524	0.322129	-6.11818	Not significant
O15381	NVL	Nuclear valosin-containing protein-like	18	13	7.10383	7.10262	7.0983	7.13015	7.02989	7.09571	-0.0163298	7.09342	-0.533054	0.610402	0.744638	-7.16427	Not significant
O15382	BCAT2	Branched-chain-amino-acid aminotransferase, mitochondrial	31	10	8.13178	8.08828	8.12883	8.0074	8.05897	7.98952	-0.0976702	8.06746	-3.44564	0.0106593	0.0656277	-3.37889	Not significant
O15400	STX7	Syntaxin-7	36	7	7.26442	7.28389	7.35751	7.2003	7.24562	7.2605	-0.0664658	7.26871	-2.01484	0.0835335	0.215495	-5.50223	Not significant
O15417	TNRC18	Trinucleotide repeat-containing gene 18 protein	1	3	5.79401	5.83915	5.94231	6.02309	5.46249	5.97844	-0.0371469	5.83991	-0.26316	0.799963	0.882753	-7.28346	Not significant
O15427	SLC16A3	Monocarboxylate transporter 4	8	3	8.65653	8.29685	8.10332	7.83607	8.14103	7.44033	-0.54642	8.07902	-2.77588	0.0273034	0.109896	-4.36929	Not significant
O15431	SLC31A1	High affinity copper uptake protein 1	16	2	7.62038	7.48447	7.6486	7.61884	7.61886	7.65118	0.0451451	7.60706	1.01715	0.342757	0.520683	-6.77397	Not significant
O15438	ABCC3	Canalicular multispecific organic anion transporter 2	19	21	7.86347	7.83363	7.83683	8.02909	7.9342	8.00978	0.146379	7.91783	4.69383	0.00219078	0.0263192	-1.67499	Not significant
O15439	ABCC4	Multidrug resistance-associated protein 4	17	19	7.54459	7.52705	7.55719	7.60107	7.56153	7.56257	0.0321113	7.559	1.32778	0.225684	0.399342	-6.42854	Not significant
O15446	CD3EAP	DNA-directed RNA polymerase I subunit RPA34	53	17	7.48968	7.56018	7.59772	7.48068	7.48803	7.56753	-0.0371115	7.53064	-0.973103	0.362743	0.537787	-6.81764	Not significant
O15460	P4HA2	Prolyl 4-hydroxylase subunit alpha-2	24	12	7.71438	7.73693	7.77238	8.05859	8.04648	8.04885	0.310073	7.89627	12.5031	4.60540023900806e-06	0.000576886	4.95338	Upregulated
O15484	CAPN5	Calpain-5	8	5	8.0804	8.01762	8.00436	8.27449	8.20254	8.27907	0.217912	8.14308	6.55016	0.000311103	0.00883562	0.450433	Upregulated
O15498	YKT6	Synaptobrevin homolog YKT6	44	9	8.54154	8.57277	8.57539	8.5166	8.53672	8.5078	-0.0428613	8.54181	-1.82081	0.111195	0.257087	-5.77943	Not significant
O15504	NUPL2	Nucleoporin-like protein 2	13	5	7.40501	7.32295	7.39533	7.36869	7.37686	7.45558	0.0259458	7.3874	0.730295	0.488794	0.649092	-7.03038	Not significant
O15511	ARPC5	Actin-related protein 2/3 complex subunit 5	76	11	7.53964	7.4819	7.46838	7.45535	7.3844	7.42017	-0.0766659	7.45831	-2.48094	0.0419635	0.142806	-4.81213	Not significant
O15514	POLR2D	DNA-directed RNA polymerase II subunit RPB4	42	6	7.01372	6.99629	7.05818	7.00885	6.9289	6.91549	-0.0716497	6.9869	-2.14014	0.0693983	0.191968	-5.31924	Not significant
O15523	DDX3Y	ATP-dependent RNA helicase DDX3Y	53	9	7.68352	7.62797	7.72279	7.62581	7.58417	7.56845	-0.0852876	7.63545	-2.64266	0.0331231	0.12342	-4.56931	Not significant
O15530	PDPK1	3-phosphoinositide-dependent protein kinase 1	8	4	8.25688	8.2464	8.18238	8.23998	8.1677	8.08047	-0.065838	8.19563	-1.48652	0.180492	0.349144	-6.23062	Not significant
O15533	TAPBP	Tapasin	7	3	8.22771	8.31272	8.34163	8.35128	8.23661	8.30588	0.00390808	8.29597	0.0936586	0.92799	0.960364	-7.31766	Not significant
O15541	RNF113A	RING finger protein 113A	28	8	7.43634	7.44519	7.47808	7.4482	7.41263	7.37476	-0.0413428	7.43253	-1.46866	0.185137	0.354248	-6.2535	Not significant
O15550	KDM6A	Lysine-specific demethylase 6A	5	4	5.85704	5.92014	6.018	6.02679	5.92813	5.94934	0.0363612	5.94991	0.774898	0.463627	0.628814	-6.99507	Not significant
O43143	DHX15	Pre-mRNA-splicing factor ATP-dependent RNA helicase DHX15	40	30	8.26971	8.31478	8.31424	8.31907	8.29139	8.34128	0.0176705	8.30841	0.672504	0.522715	0.67964	-7.07345	Not significant
O43148	RNMT	mRNA cap guanine-N7 methyltransferase	28	13	8.11819	8.0871	8.07457	8.11888	8.14525	8.09567	0.0266452	8.10661	1.03922	0.333072	0.511773	-6.75155	Not significant
O43149	ZZEF1	Zinc finger ZZ-type and EF-hand domain-containing protein 1	9	19	6.9473	6.98644	6.97713	7.09009	6.9951	7.06515	0.0798211	7.0102	2.54473	0.0382159	0.135281	-4.7164	Not significant
O43150	ASAP2	Arf-GAP with SH3 domain, ANK repeat and PH domain-containing protein 2	10	8	7.54779	7.49902	7.53119	7.49998	7.51474	7.48814	-0.0250484	7.51348	-1.02651	0.338621	0.51682	-6.7645	Not significant
O43156	TTI1	TELO2-interacting protein 1 homolog	7	7	7.09272	7.16774	7.10194	7.08679	7.02108	6.97347	-0.0936859	7.07396	-2.52611	0.0392729	0.137451	-4.74436	Not significant
O43159	RRP8	Ribosomal RNA-processing protein 8	44	19	7.76918	7.79109	7.82473	7.79448	7.84953	7.80749	0.0221678	7.80608	0.809263	0.44485	0.612103	-6.96666	Not significant
O43166	SIPA1L1	Signal-induced proliferation-associated 1-like protein 1	1	2	6.17872	6.33459	6.21078	6.49264	6.37647	6.43283	0.19262	6.33767	3.95858	0.00540908	0.0434065	-2.65242	Not significant
O43169	CYB5B	Cytochrome b5 type B	38	3	6.93357	6.97831	6.84894	6.92636	6.93877	6.92828	0.0108628	6.92571	0.304649	0.769442	0.861566	-7.27022	Not significant
O43172	PRPF4	U4/U6 small nuclear ribonucleoprotein Prp4	50	21	7.88999	7.87355	7.8605	7.88603	7.8393	7.90604	0.00244428	7.8759	0.0918106	0.929406	0.960464	-7.31785	Not significant
O43175	PHGDH	D-3-phosphoglycerate dehydrogenase	41	20	8.03686	8.04732	8.06355	8.09605	8.04727	8.13401	0.043202	8.07084	1.49266	0.17892	0.346865	-6.22272	Not significant
O43181	NDUFS4	NADH dehydrogenase [ubiquinone] iron-sulfur protein 4, mitochondrial	33	7	7.6401	7.62439	7.66248	7.55019	7.59716	7.6357	-0.0479712	7.61834	-1.63383	0.146067	0.305571	-6.03678	Not significant
O43237	DYNC1LI2	Cytoplasmic dynein 1 light intermediate chain 2	34	14	8.29976	8.23846	8.28916	8.16441	8.22058	8.22029	-0.0740278	8.23878	-2.54398	0.0382583	0.135354	-4.71754	Not significant
O43242	PSMD3	26S proteasome non-ATPase regulatory subunit 3	55	31	8.19129	8.19898	8.14141	8.13999	8.14501	8.14482	-0.0339522	8.16025	-1.35067	0.218602	0.390936	-6.40078	Not significant
O43251	RBFOX2	RNA binding protein fox-1 homolog 2	20	6	7.11678	7.08511	7.09354	7.10477	7.16459	7.08469	0.019544	7.10825	0.681059	0.517601	0.675413	-7.06727	Not significant
O43252	PAPSS1	Bifunctional 3'-phosphoadenosine 5'-phosphosulfate synthase 1	17	10	7.44655	7.42099	7.47809	7.43203	7.41668	7.37437	-0.0408486	7.42812	-1.47288	0.18403	0.353259	-6.24811	Not significant
O43264	ZW10	Centromere/kinetochore protein zw10 homolog	20	14	7.4712	7.43588	7.51485	7.38695	7.37876	7.3578	-0.0994728	7.42424	-3.55146	0.00923796	0.0605676	-3.22631	Not significant
O43290	SART1	U4/U6.U5 tri-snRNP-associated protein 1	39	28	7.8083	7.78958	7.86991	7.77393	7.80552	7.80662	-0.0272441	7.80898	-0.937096	0.379734	0.555363	-6.85224	Not significant
O43291	SPINT2	Kunitz-type protease inhibitor 2	18	4	7.37243	7.37023	7.38379	7.48274	7.44758	7.44299	0.0822887	7.41663	3.52508	0.00957196	0.0619664	-3.26421	Not significant
O43292	GPAA1	Glycosylphosphatidylinositol anchor attachment 1 protein	5	3	7.9309	7.80423	7.91908	7.75506	7.83639	7.83103	-0.0772412	7.84611	-1.83882	0.108291	0.253527	-5.75408	Not significant
O43293	DAPK3	Death-associated protein kinase 3	15	7	7.60495	7.58621	7.55197	7.63069	7.62558	7.5929	0.0353469	7.59872	1.37419	0.211533	0.382774	-6.37198	Not significant
O43294	TGFB1I1	Transforming growth factor beta-1-induced transcript 1 protein	38	15	7.39483	7.30713	7.31026	7.3443	7.32746	7.28357	-0.0189657	7.32793	-0.571729	0.585289	0.728248	-7.14099	Not significant
O43301	HSPA12A	Heat shock 70 kDa protein 12A	21	12	7.31609	7.34384	7.33751	7.41692	7.43809	7.47483	0.110802	7.38788	4.3526	0.00329929	0.0328472	-2.11881	Not significant
O43310	CTIF	CBP80/20-dependent translation initiation factor	12	8	7.34509	7.23998	7.14429	7.15963	7.13553	7.15542	-0.0929279	7.19666	-1.90191	0.0986894	0.239646	-5.66463	Not significant
O43314	PPIP5K2	Inositol hexakisphosphate and diphosphoinositol-pentakisphosphate kinase 2	16	14	7.26678	7.30233	7.31043	7.36095	7.29696	7.36553	0.0479664	7.31716	1.66918	0.138769	0.296338	-5.98901	Not significant
O43318	MAP3K7	Mitogen-activated protein kinase kinase kinase 7	12	7	7.3371	7.33696	7.37984	7.35379	7.29305	7.47193	0.0216247	7.36211	0.468775	0.6534	0.778873	-7.19961	Not significant
O43324	EEF1E1	Eukaryotic translation elongation factor 1 epsilon-1	44	7	7.8854	7.88028	7.86384	7.94338	7.87738	7.89638	0.0292055	7.89111	1.11345	0.30208	0.480444	-6.67359	Not significant
O43353	RIPK2	Receptor-interacting serine/threonine-protein kinase 2	21	9	7.17719	7.23056	7.13493	7.13893	7.06147	7.19502	-0.0490876	7.15635	-1.17949	0.276523	0.454093	-6.60111	Not significant
O43379	WDR62	WD repeat-containing protein 62	12	16	7.27833	7.34145	7.26054	7.15118	7.13301	7.14849	-0.149215	7.21883	-5.25604	0.00115725	0.0176538	-0.980995	Not significant
O43390	HNRNPR	Heterogeneous nuclear ribonucleoprotein R	45	20	8.93086	8.92051	8.89635	8.92375	8.91933	8.94507	0.0134773	8.92264	0.579643	0.580223	0.724603	-7.13604	Not significant
O43395	PRPF3	U4/U6 small nuclear ribonucleoprotein Prp3	33	19	7.92615	7.9261	7.95384	7.89849	7.9381	7.91863	-0.0169528	7.92689	-0.711228	0.499823	0.65877	-7.04493	Not significant
O43396	TXNL1	Thioredoxin-like protein 1	53	12	8.15585	8.12813	8.14154	8.01448	7.99268	7.96058	-0.152593	8.06554	-6.12366	0.000469163	0.0110361	0.00283888	Not significant
O43399	TPD52L2	Tumor protein D54	65	14	7.76611	7.76619	7.73165	7.64644	7.77679	7.58591	-0.0849397	7.71218	-1.76251	0.121113	0.271284	-5.86084	Not significant
O43402	EMC8	ER membrane protein complex subunit 8	30	7	8.26751	8.25465	8.17639	8.24609	8.22074	8.23961	0.00263367	8.23417	0.0859547	0.933896	0.963281	-7.31844	Not significant
O43414	ERI3	ERI1 exoribonuclease 3	11	4	7.52388	7.59018	7.54867	7.58242	7.58481	7.57398	0.0261612	7.56732	1.01527	0.343591	0.52118	-6.77586	Not significant
O43422	THAP12	52 kDa repressor of the inhibitor of the protein kinase	9	6	6.30908	6.2839	6.30702	6.37128	6.2718	6.37397	0.0390154	6.31951	1.16347	0.282552	0.460193	-6.61896	Not significant
O43427	FIBP	Acidic fibroblast growth factor intracellular-binding protein	8	4	6.93949	6.97032	6.99892	7.069	7.01568	7.1213	0.0990847	7.01912	2.93358	0.0217714	0.0965304	-4.13321	Not significant
O43432	EIF4G3	Eukaryotic translation initiation factor 4 gamma 3	22	28	7.44425	7.46619	7.45179	7.51747	7.50498	7.51706	0.0590977	7.48362	2.70193	0.0303885	0.117105	-4.48029	Not significant
O43447	PPIH	Peptidyl-prolyl cis-trans isomerase H	71	12	8.28837	8.24676	8.18535	8.23055	8.23392	8.19828	-0.0192386	8.23054	-0.600225	0.567167	0.715547	-7.12289	Not significant
O43462	MBTPS2	Membrane-bound transcription factor site-2 protease	2	2	6.63243	6.86943	6.77008	6.96303	6.58517	6.52949	-0.0647467	6.72494	-0.55386	0.596819	0.734905	-7.15193	Not significant
O43464	HTRA2	Serine protease HTRA2, mitochondrial	20	9	7.30457	7.35532	7.35517	7.43259	7.36404	7.2693	0.0169545	7.34683	0.390945	0.707399	0.818109	-7.23667	Not significant
O43488	AKR7A2	Aflatoxin B1 aldehyde reductase member 2	27	9	7.68214	7.72686	7.68333	7.67605	7.7001	7.68109	-0.0116927	7.6916	-0.477831	0.64725	0.774413	-7.19489	Not significant
O43491	EPB41L2	Band 4.1-like protein 2	40	37	7.72123	7.70228	7.71599	7.65068	7.67181	7.63329	-0.0612389	7.68255	-2.65018	0.0327624	0.122521	-4.55801	Not significant
O43493	TGOLN2	Trans-Golgi network integral membrane protein 2	37	16	8.34492	8.29125	8.23339	8.17255	8.19297	8.10498	-0.13302	8.22334	-3.50989	0.00977029	0.0625278	-3.28609	Not significant
O43504	LAMTOR5	Ragulator complex protein LAMTOR5	59	3	7.57697	7.54324	7.48076	7.57241	7.66354	7.59106	0.0753481	7.57133	2.06167	0.0779434	0.20631	-5.43414	Not significant
O43516	WIPF1	WAS/WASL-interacting protein family member 1	15	3	6.02898	6.00966	5.95956	6.24004	5.95268	5.75604	-0.0164735	5.99116	-0.150951	0.884249	0.936201	-7.30971	Not significant
O43542	XRCC3	DNA repair protein XRCC3	7	2	6.00189	6.07745	6.06178	6.34074	5.9356	6.0181	0.0511035	6.07259	0.526304	0.614845	0.748428	-7.16818	Not significant
O43556	SGCE	Epsilon-sarcoglycan	4	2	7.20271	7.19861	7.20099	7.22617	7.05275	7.11102	-0.0707918	7.16538	-1.61507	0.150086	0.311126	-6.06194	Not significant
O43566	RGS14	Regulator of G-protein signaling 14	4	2	8.13974	8.23097	8.31972	8.523	8.27212	8.60266	0.235783	8.34803	2.70197	0.0303869	0.117105	-4.48023	Not significant
O43570	CA12	Carbonic anhydrase 12	23	7	7.92153	7.90855	8.01371	8.23406	8.07327	8.2178	0.22711	8.06149	4.49592	0.00277223	0.0300386	-1.93032	Not significant
O43572	AKAP10	A-kinase anchor protein 10, mitochondrial	15	8	7.1067	7.12065	7.12296	7.11866	7.13726	7.13596	0.013855	7.1237	0.63211	0.547286	0.698472	-7.1017	Not significant
O43583	DENR	Density-regulated protein	44	8	7.64901	7.66637	7.68386	7.7337	7.70373	7.77997	0.0727236	7.70277	2.60022	0.0352381	0.128352	-4.63307	Not significant
O43592	XPOT	Exportin-T	25	22	7.80341	7.79205	7.73944	7.8092	7.85869	7.75112	0.0280352	7.79232	0.804274	0.447542	0.614709	-6.97085	Not significant
O43598	DNPH1	2'-deoxynucleoside 5'-phosphate N-hydrolase 1	14	2	7.32053	7.37287	7.379	7.40005	7.28814	7.29533	-0.0296289	7.34265	-0.79642	0.451804	0.618084	-6.9774	Not significant
O43615	TIMM44	Mitochondrial import inner membrane translocase subunit TIM44	40	19	7.98021	7.96777	7.94322	7.97437	8.0218	7.96411	0.0230285	7.97525	0.875559	0.410146	0.581877	-6.909	Not significant
O43617	TRAPPC3	Trafficking protein particle complex subunit 3	27	7	7.81279	7.81278	7.78015	7.82995	7.79219	7.66788	-0.0385674	7.78262	-0.890818	0.402443	0.574487	-6.89521	Not significant
O43633	CHMP2A	Charged multivesicular body protein 2a	37	10	8.18542	8.13889	8.07933	8.09402	8.19287	8.11275	-0.00133401	8.13388	-0.034409	0.973506	0.985337	-7.32197	Not significant
O43639	NCK2	Cytoplasmic protein NCK2	8	2	6.78513	6.7915	6.79743	6.89583	6.66544	6.98346	0.056887	6.8198	0.762733	0.470402	0.63396	-7.00488	Not significant
O43657	TSPAN6	Tetraspanin-6	8	2	8.35541	8.26093	8.31085	8.52615	8.50655	8.29179	0.132438	8.37528	2.07595	0.0763145	0.203165	-5.41331	Not significant
O43660	PLRG1	Pleiotropic regulator 1	29	10	7.32395	7.39185	7.29385	7.30574	7.31028	7.30139	-0.030746	7.32117	-1.01018	0.345859	0.524062	-6.78097	Not significant
O43663	PRC1	Protein regulator of cytokinesis 1	8	5	7.38854	7.36258	7.36073	6.45138	6.48177	6.36926	-0.936479	6.90238	-27.8257	1.84054777549708e-08	2.83582398509713e-05	10.06	Downregulated
O43665	RGS10	Regulator of G-protein signaling 10	23	4	7.13946	7.17673	7.2071	7.05816	7.00713	7.04671	-0.137101	7.10588	-4.85203	0.00182244	0.0236313	-1.47505	Not significant
O43670	ZNF207	BUB3-interacting and GLEBS motif-containing protein ZNF207	12	5	8.63418	8.62227	8.7167	8.68221	8.62309	8.69431	0.00882295	8.66213	0.252467	0.807893	0.887056	-7.28656	Not significant
O43674	NDUFB5	NADH dehydrogenase [ubiquinone] 1 beta subcomplex subunit 5, mitochondrial	19	4	8.27884	8.07469	8.12026	7.95745	8.08642	7.86661	-0.187772	8.06405	-2.67401	0.0316464	0.119512	-4.52223	Not significant
O43676	NDUFB3	NADH dehydrogenase [ubiquinone] 1 beta subcomplex subunit 3	21	2	7.02521	6.92753	6.97561	6.91068	6.93617	6.82126	-0.0867499	6.93274	-2.17771	0.0656444	0.185922	-5.2639	Not significant
O43678	NDUFA2	NADH dehydrogenase [ubiquinone] 1 alpha subcomplex subunit 2	58	6	8.04596	8.02757	8.0297	8.01539	7.98626	8.06038	-0.0137324	8.02755	-0.508748	0.626481	0.757208	-7.17813	Not significant
O43681	ASNA1	ATPase ASNA1	30	8	7.92283	7.93027	7.83507	8.01485	7.94769	7.98267	0.085681	7.9389	2.48384	0.041785	0.142434	-4.80778	Not significant
O43684	BUB3	Mitotic checkpoint protein BUB3	55	13	7.85838	7.90548	7.82671	7.89963	7.85385	7.92004	0.0276472	7.87735	0.892103	0.401799	0.574487	-6.89404	Not significant
O43688	PLPP2	Phospholipid phosphatase 2	13	3	7.28412	7.2793	7.26259	7.28872	7.19627	7.29567	-0.0151183	7.26778	-0.465984	0.655301	0.780108	-7.20105	Not significant
O43707	ACTN4	Alpha-actinin-4	76	45	9.28008	9.30598	9.21763	9.28544	9.22966	9.29313	0.00151174	9.26865	0.0463621	0.964309	0.979729	-7.32142	Not significant
O43708	GSTZ1	Maleylacetoacetate isomerase	15	4	7.59147	7.56835	7.49317	7.548	7.4955	7.57436	-0.0117109	7.54514	-0.331134	0.750181	0.849607	-7.26078	Not significant
O43709	BUD23	Probable 18S rRNA (guanine-N(7))-methyltransferase	21	4	7.07616	7.0085	7.06694	7.0889	7.20572	7.08366	0.075559	7.08831	1.8877	0.100777	0.242633	-5.68487	Not significant
O43715	TRIAP1	TP53-regulated inhibitor of apoptosis 1	37	3	7.89746	7.39045	7.37207	7.40447	7.66899	7.47206	-0.0381544	7.53425	-0.26417	0.799215	0.88256	-7.28316	Not significant
O43716	GATC	Glutamyl-tRNA(Gln) amidotransferase subunit C, mitochondrial	14	2	7.5292	7.57599	7.62624	7.3578	7.42747	7.33905	-0.202367	7.47596	-5.6073	0.000793807	0.0141374	-0.570341	Not significant
O43719	HTATSF1	HIV Tat-specific factor 1	36	28	7.87125	7.82214	7.77552	7.79052	7.8557	7.75696	-0.0219105	7.81201	-0.594855	0.570557	0.718353	-7.12636	Not significant
O43739	CYTH3	Cytohesin-3	9	2	7.09763	7.17919	7.21838	7.22152	7.13838	7.12585	-0.00315463	7.16349	-0.077052	0.940726	0.966927	-7.31927	Not significant
O43747	AP1G1	AP-1 complex subunit gamma-1	22	17	8.21354	8.23315	8.22779	8.12495	8.2058	8.10875	-0.0783283	8.18566	-2.50638	0.0404257	0.139576	-4.77398	Not significant
O43752	STX6	Syntaxin-6	22	4	7.41062	7.4218	7.42288	7.52402	7.53383	7.27598	0.0261777	7.43152	0.390341	0.707826	0.818449	-7.23694	Not significant
O43760	SYNGR2	Synaptogyrin-2	16	4	8.19451	8.16349	8.02706	7.99083	7.98502	8.02581	-0.127806	8.06445	-2.82934	0.0252786	0.105265	-4.28914	Not significant
O43761	SYNGR3	Synaptogyrin-3	11	2	5.41474	5.60652	5.34349	5.5687	5.39409	5.16004	-0.0806385	5.4146	-0.738798	0.483927	0.644435	-7.02379	Not significant
O43765	SGTA	Small glutamine-rich tetratricopeptide repeat-containing protein alpha	31	9	7.69228	7.61602	7.69861	7.45249	7.52459	7.45659	-0.191083	7.57343	-5.61995	0.000783336	0.0141374	-0.55587	Not significant
O43768	ENSA	Alpha-endosulfine	68	9	7.61574	7.5906	7.70164	7.51263	7.50551	7.68014	-0.0699012	7.60104	-1.28977	0.23788	0.413227	-6.47398	Not significant
O43772	SLC25A20	Mitochondrial carnitine/acylcarnitine carrier protein	10	3	7.72641	7.69312	7.65701	7.67991	7.61815	7.79581	0.00577977	7.69507	0.12283	0.905674	0.948901	-7.31407	Not significant
O43776	NARS	Asparagine--tRNA ligase, cytoplasmic	48	25	7.90804	7.92737	7.87731	7.89747	7.90795	7.89337	-0.00464395	7.90192	-0.193367	0.852132	0.918449	-7.30144	Not significant
O43795	MYO1B	Unconventional myosin-Ib	35	42	8.4722	8.44084	8.4555	8.46142	8.48291	8.47694	0.017574	8.46497	0.774208	0.464009	0.629195	-6.99563	Not significant
O43805	SSNA1	Sjoegren syndrome nuclear autoantigen 1	31	5	6.75845	6.71778	6.87528	6.61643	6.61665	6.65714	-0.153766	6.70695	-3.60891	0.00855316	0.0582574	-3.14402	Not significant
O43808	SLC25A17	Peroxisomal membrane protein PMP34	4	2	7.22912	6.79754	6.93309	6.89972	6.88665	6.62731	-0.182022	6.89557	-1.53066	0.169466	0.334714	-6.17348	Not significant
O43809	NUDT21	Cleavage and polyadenylation specificity factor subunit 5	39	9	7.80567	7.78786	7.81494	7.82357	7.79862	7.79255	0.00209124	7.80387	0.0906342	0.930308	0.960705	-7.31797	Not significant
O43813	LANCL1	LanC-like protein 1	22	7	7.05346	7.102	7.0431	7.11337	7.04633	7.08899	0.0167096	7.07454	0.572901	0.584537	0.727692	-7.14026	Not significant
O43815	STRN	Striatin	29	15	7.31674	7.30551	7.28216	7.32109	7.22861	7.29033	-0.0214632	7.29074	-0.705987	0.502883	0.661242	-7.04887	Not significant
O43818	RRP9	U3 small nucleolar RNA-interacting protein 2	27	12	7.76178	7.80484	7.68142	7.79258	7.74824	7.73115	0.00797726	7.75333	0.214824	0.835995	0.907404	-7.29649	Not significant
O43819	SCO2	Protein SCO2 homolog, mitochondrial	27	5	7.56991	7.53816	7.65078	7.52607	7.52742	7.54409	-0.053755	7.5594	-1.61854	0.149334	0.309986	-6.05729	Not significant
O43823	AKAP8	A-kinase anchor protein 8	27	14	7.67661	7.67781	7.57098	7.65188	7.67478	7.61036	0.00386862	7.64374	0.104911	0.919373	0.955336	-7.31639	Not significant
O43824	GTPBP6	Putative GTP-binding protein 6	13	7	7.64343	7.67971	7.68437	7.64439	7.69192	7.67544	0.00141426	7.66988	0.0554379	0.95733	0.976116	-7.32089	Not significant
O43826	SLC37A4	Glucose-6-phosphate exchanger SLC37A4	5	2	7.15679	7.19149	6.9656	6.95059	7.09901	6.86542	-0.132949	7.03815	-1.73167	0.126698	0.27887	-5.90351	Not significant
O43837	IDH3B	Isocitrate dehydrogenase [NAD] subunit beta, mitochondrial	43	14	8.49217	8.4794	8.46734	8.419	8.49992	8.41948	-0.0335009	8.46288	-1.12587	0.297132	0.475278	-6.66018	Not significant
O43847	NRDC	Nardilysin	18	21	7.40254	7.33559	7.35044	7.28265	7.31463	7.25895	-0.0774489	7.32413	-2.69261	0.0308026	0.117765	-4.49429	Not significant
O43852	CALU	Calumenin	51	16	8.31944	8.20905	8.12661	8.03976	8.29503	8.01123	-0.103027	8.16685	-1.24543	0.252826	0.42901	-6.52597	Not significant
O43861	ATP9B	Probable phospholipid-transporting ATPase IIB	3	2	6.69058	6.83132	6.71855	6.84228	6.75388	6.70911	0.021604	6.75762	0.444109	0.670294	0.790324	-7.21205	Not significant
O43865	AHCYL1	S-adenosylhomocysteine hydrolase-like protein 1	40	9	7.79794	7.82221	7.78611	7.76612	7.71527	7.78315	-0.0472359	7.77847	-1.72974	0.127054	0.27944	-5.90617	Not significant
O43896	KIF1C	Kinesin-like protein KIF1C	22	13	7.19956	7.22065	7.17565	7.26471	7.24273	7.24341	0.0516617	7.22445	2.16208	0.0671802	0.188823	-5.28694	Not significant
O43913	ORC5	Origin recognition complex subunit 5	12	6	7.89457	7.83535	7.81937	7.88522	7.89174	7.92395	0.050536	7.87503	1.76042	0.121485	0.271764	-5.86375	Not significant
O43920	NDUFS5	NADH dehydrogenase [ubiquinone] iron-sulfur protein 5	40	4	7.93538	7.82081	7.94392	7.88213	7.94914	7.97045	0.0338705	7.91697	0.811345	0.443729	0.610697	-6.96491	Not significant
O43929	ORC4	Origin recognition complex subunit 4	6	2	7.00189	7.02919	7.04524	6.94558	6.94701	6.99095	-0.0642578	6.99331	-2.49691	0.0409912	0.140662	-4.78818	Not significant
O43933	PEX1	Peroxisome biogenesis factor 1	3	4	7.49582	7.53919	7.61191	7.5907	7.53443	7.58493	0.0210484	7.5595	0.588672	0.574474	0.721156	-7.13032	Not significant
O60216	RAD21	Double-strand-break repair protein rad21 homolog	28	14	6.71497	6.73023	6.67656	6.67283	6.64766	6.67091	-0.0434562	6.68553	-1.73504	0.126076	0.278243	-5.89887	Not significant
O60218	AKR1B10	Aldo-keto reductase family 1 member B10	83	17	9.71491	9.72485	9.63794	9.72338	9.62601	9.75166	0.00778098	9.69646	0.188898	0.855503	0.919509	-7.3024	Not significant
O60220	TIMM8A	Mitochondrial import inner membrane translocase subunit Tim8 A	49	4	8.24166	8.22027	8.09979	8.16417	8.1457	8.17863	-0.0244045	8.17504	-0.609207	0.561524	0.710932	-7.11702	Not significant
O60231	DHX16	Pre-mRNA-splicing factor ATP-dependent RNA helicase DHX16	15	15	7.32137	7.34659	7.30865	7.3094	7.32382	7.27407	-0.0231054	7.31398	-0.91329	0.391294	0.56609	-6.87456	Not significant
O60232	SSSCA1	Sjoegren syndrome/scleroderma autoantigen 1	48	6	6.95458	6.98948	7.07497	6.88761	7.03581	6.8983	-0.0657702	6.97346	-1.3245	0.226712	0.400122	-6.43248	Not significant
O60237	PPP1R12B	Protein phosphatase 1 regulatory subunit 12B	4	4	6.84367	6.93578	6.96116	6.99489	6.74246	6.92107	-0.0273961	6.89984	-0.414922	0.690552	0.8068	-7.22594	Not significant
O60244	MED14	Mediator of RNA polymerase II transcription subunit 14	6	8	7.02475	7.05394	7.00279	7.10687	7.0875	7.09681	0.0698978	7.06211	2.88295	0.023406	0.100755	-4.20888	Not significant
O60256	PRPSAP2	Phosphoribosyl pyrophosphate synthase-associated protein 2	29	8	7.34652	7.37646	7.41121	7.39452	7.26776	7.33853	-0.0444612	7.35583	-1.18489	0.274514	0.451636	-6.59506	Not significant
O60264	SMARCA5	SWI/SNF-related matrix-associated actin-dependent regulator of chromatin subfamily A member 5	39	30	8.01282	7.99225	8.00336	7.95187	8.00248	7.93063	-0.0411546	7.98224	-1.53009	0.169606	0.334811	-6.17422	Not significant
O60269	GPRIN2	G protein-regulated inducer of neurite outgrowth 2	14	4	5.93957	6.01635	5.99951	6.14222	5.97237	6.11617	0.0917777	6.03103	1.89784	0.0992837	0.240805	-5.67044	Not significant
O60271	SPAG9	C-Jun-amino-terminal kinase-interacting protein 4	35	40	7.96489	7.95149	7.94873	7.77737	7.88271	7.82517	-0.126621	7.89172	-4.03163	0.00492667	0.0410899	-2.55182	Not significant
O60281	ZNF292	Zinc finger protein 292	1	3	6.06476	6.27102	6.38013	6.50319	6.17475	6.44228	0.134769	6.30602	1.28005	0.241089	0.417018	-6.48548	Not significant
O60287	URB1	Nucleolar pre-ribosomal-associated protein 1	14	21	6.97066	6.94782	6.98676	7.0048	7.00143	7.01818	0.0397216	6.98827	1.72099	0.128686	0.281738	-5.9182	Not significant
O60292	SIPA1L3	Signal-induced proliferation-associated 1-like protein 3	25	38	7.4781	7.55071	7.53303	7.48932	7.51081	7.52802	-0.0112269	7.515	-0.399938	0.701059	0.813111	-7.23272	Not significant
O60293	ZFC3H1	Zinc finger C3H1 domain-containing protein	5	10	7.44173	7.4894	7.49658	7.51957	7.53003	7.51952	0.0471381	7.49947	1.89215	0.100119	0.241922	-5.67853	Not significant
O60306	AQR	RNA helicase aquarius	12	15	7.33457	7.36385	7.37624	7.33246	7.33889	7.36692	-0.0121284	7.35215	-0.496948	0.634367	0.762984	-7.18464	Not significant
O60313	OPA1	Dynamin-like 120 kDa protein, mitochondrial	32	30	7.50766	7.51457	7.53672	7.57934	7.57119	7.60709	0.0662269	7.55276	2.80846	0.0260503	0.106961	-4.32044	Not significant
O60318	MCM3AP	Germinal-center associated nuclear protein	8	12	7.09183	7.15038	7.08289	7.18902	7.18019	7.13923	0.0611155	7.13893	2.11689	0.0718281	0.196222	-5.35339	Not significant
O60333	KIF1B	Kinesin-like protein KIF1B	6	7	7.19735	7.18125	7.17749	7.23163	7.14212	7.1207	-0.0205485	7.17509	-0.613372	0.558918	0.708331	-7.11427	Not significant
O60341	KDM1A	Lysine-specific histone demethylase 1A	31	17	7.59181	7.59903	7.61788	7.59676	7.57273	7.58373	-0.0184955	7.59366	-0.821374	0.43836	0.606286	-6.9564	Not significant
O60343	TBC1D4	TBC1 domain family member 4	10	11	7.33741	7.43057	7.37125	7.46823	7.31639	7.46414	0.0365119	7.398	0.76402	0.469682	0.633819	-7.00385	Not significant
O60353	FZD6	Frizzled-6	4	3	6.74649	6.79514	6.73043	7.08441	6.86141	6.99427	0.222681	6.86869	4.03629	0.00489753	0.0410291	-2.54542	Not significant
O60437	PPL	Periplakin	16	28	7.21084	7.26609	7.22466	7.35329	7.32813	7.35472	0.111517	7.28962	4.39354	0.00313829	0.0318638	-2.06466	Not significant
O60443	GSDME	Gasdermin-E	20	9	6.88143	6.9121	6.8903	7.00501	6.93995	6.97596	0.0790285	6.93412	3.00048	0.0197943	0.0914786	-4.03344	Not significant
O60447	EVI5	Ecotropic viral integration site 5 protein homolog	2	2	6.61394	6.71764	6.6064	6.60409	6.55565	6.76481	-0.00447405	6.64376	-0.0761976	0.941382	0.967118	-7.31934	Not significant
O60462	NRP2	Neuropilin-2	5	3	5.30199	5.40489	5.23765	5.88345	5.25959	5.23559	0.144699	5.38719	0.875038	0.410411	0.581877	-6.90947	Not significant
O60476	MAN1A2	Mannosyl-oligosaccharide 1,2-alpha-mannosidase IB	4	2	6.08064	6.11343	6.02851	6.01952	6.17281	5.90232	-0.0426404	6.05287	-0.651971	0.535118	0.688503	-7.088	Not significant
O60488	ACSL4	Long-chain-fatty-acid--CoA ligase 4	27	16	7.64912	7.66593	7.62588	7.68433	7.68968	7.68672	0.0399353	7.66694	1.74578	0.124112	0.275939	-5.88402	Not significant
O60493	SNX3	Sorting nexin-3	56	7	8.01325	7.96424	7.97175	8.03886	8.0538	8.02011	0.0545103	8.01034	2.16956	0.0664405	0.187659	-5.27591	Not significant
O60502	MGEA5	Protein O-GlcNAcase	31	23	7.95639	7.9365	7.91089	7.98183	7.98588	7.98201	0.0486489	7.95892	2.08411	0.0753982	0.201947	-5.40138	Not significant
O60504	SORBS3	Vinexin	7	6	8.23695	8.18088	8.12444	8.18679	8.2231	8.22215	0.0299226	8.19572	0.891815	0.401943	0.574487	-6.8943	Not significant
O60506	SYNCRIP	Heterogeneous nuclear ribonucleoprotein Q	65	27	8.67522	8.68031	8.64591	8.6699	8.67808	8.7159	0.0208103	8.67755	0.832627	0.43239	0.601959	-6.94676	Not significant
O60508	CDC40	Pre-mRNA-processing factor 17	26	12	7.14668	7.14302	7.07848	7.03726	7.12657	7.11284	-0.0305024	7.10747	-0.894777	0.400462	0.573697	-6.8916	Not significant
O60513	B4GALT4	Beta-1,4-galactosyltransferase 4	17	5	7.42798	7.38183	7.51229	7.55898	7.44091	7.55442	0.0774014	7.4794	1.68047	0.136509	0.293752	-5.97365	Not significant
O60518	RANBP6	Ran-binding protein 6	5	4	6.29043	6.46509	6.2978	6.50418	6.35553	6.37863	0.0616739	6.38195	1.04168	0.332005	0.510807	-6.74902	Not significant
O60524	NEMF	Nuclear export mediator factor NEMF	16	16	7.96598	7.99942	7.94359	7.94084	7.99408	7.98576	0.00389701	7.97161	0.142277	0.890847	0.939797	-7.31115	Not significant
O60547	GMDS	GDP-mannose 4,6 dehydratase	20	8	7.75513	7.77202	7.72497	7.71485	7.68703	7.71816	-0.0440264	7.72869	-1.78504	0.117184	0.266152	-5.8295	Not significant
O60551	NMT2	Glycylpeptide N-tetradecanoyltransferase 2	23	7	7.89388	7.90167	7.91582	7.84574	7.86463	7.88657	-0.0381431	7.88472	-1.62967	0.14695	0.306896	-6.04237	Not significant
O60563	CCNT1	Cyclin-T1	18	12	7.78013	7.77559	7.81345	7.78423	7.76605	7.82692	0.002675	7.79106	0.10031	0.922895	0.9571	-7.31692	Not significant
O60566	BUB1B	Mitotic checkpoint serine/threonine-protein kinase BUB1 beta	3	3	6.53047	6.82216	6.52965	6.41686	6.27718	6.12792	-0.353438	6.45071	-3.57285	0.0089763	0.059944	-3.19562	Not significant
O60568	PLOD3	Procollagen-lysine,2-oxoglutarate 5-dioxygenase 3	28	17	7.36894	7.42404	7.38113	7.47682	7.45957	7.47015	0.0774734	7.43011	3.11561	0.0168241	0.0840934	-3.86247	Not significant
O60573	EIF4E2	Eukaryotic translation initiation factor 4E type 2	36	7	7.28244	7.21876	7.23025	7.13415	7.16171	7.09199	-0.114537	7.18655	-3.82442	0.0064348	0.0488997	-2.8391	Not significant
O60583	CCNT2	Cyclin-T2	3	2	5.77108	5.35112	5.91551	5.25732	5.03841	5.29936	-0.480874	5.4388	-3.36321	0.0119296	0.0697263	-3.49864	Not significant
O60610	DIAPH1	Protein diaphanous homolog 1	29	37	8.16734	8.16969	8.15425	7.96046	7.98919	7.9338	-0.20261	8.06246	-8.24533	7.2777466557756e-05	0.00345021	2.02701	Downregulated
O60613	SELENOF	Selenoprotein F	21	3	5.82813	5.81852	5.85863	6.04042	6.02985	5.96615	0.177049	5.92362	6.13044	0.000466032	0.0110044	0.0101365	Not significant
O60645	EXOC3	Exocyst complex component 3	17	12	6.90837	6.92791	6.99773	6.95633	6.94502	6.92617	-0.00216817	6.94359	-0.0719832	0.944618	0.969472	-7.3197	Not significant
O60658	PDE8A	High affinity cAMP-specific and IBMX-insensitive 3',5'-cyclic phosphodiesterase 8A	6	4	6.6835	6.53863	6.75116	6.84531	6.76403	6.91625	0.184101	6.74981	2.99558	0.0199325	0.0917453	-4.04074	Not significant
O60664	PLIN3	Perilipin-3	62	20	8.06924	8.04588	8.02678	7.98714	7.99119	8.00889	-0.0515628	8.02152	-2.18617	0.0648279	0.184287	-5.25142	Not significant
O60671	RAD1	Cell cycle checkpoint protein RAD1	8	3	7.47455	7.54444	7.51508	7.39348	7.36375	7.30739	-0.156485	7.43311	-4.85074	0.00182517	0.0236313	-1.47667	Not significant
O60675	MAFK	Transcription factor MafK	28	2	7.80408	7.72365	7.70507	7.67274	7.70631	7.80363	-0.0167055	7.73591	-0.3889	0.708845	0.819012	-7.23756	Not significant
O60678	PRMT3	Protein arginine N-methyltransferase 3	12	6	8.03565	8.05782	7.96149	7.85543	8.00073	7.95052	-0.0827597	7.97694	-1.86994	0.103448	0.245968	-5.71009	Not significant
O60684	KPNA6	Importin subunit alpha-7	25	7	6.46186	6.4947	6.55366	6.52985	6.45318	6.42318	-0.0346681	6.48607	-0.917356	0.389301	0.564012	-6.87078	Not significant
O60701	UGDH	UDP-glucose 6-dehydrogenase	80	32	8.41284	8.45789	8.39502	8.49441	8.38751	8.5101	0.0420874	8.44296	1.09142	0.311026	0.489743	-6.69713	Not significant
O60716	CTNND1	Catenin delta-1	46	34	7.74175	7.74379	7.74918	7.73732	7.68067	7.75706	-0.0198925	7.73496	-0.728347	0.489913	0.649878	-7.03189	Not significant
O60725	ICMT	Protein-S-isoprenylcysteine O-methyltransferase	6	2	7.47429	7.55434	7.63511	7.6021	7.52209	7.64919	0.0365467	7.57285	0.738069	0.484343	0.644815	-7.02436	Not significant
O60749	SNX2	Sorting nexin-2	31	14	7.92922	7.89697	7.87708	7.86894	7.91079	7.83796	-0.028528	7.88683	-0.990496	0.354746	0.530563	-6.80057	Not significant
O60762	DPM1	Dolichol-phosphate mannosyltransferase subunit 1	30	7	8.03965	8.09495	8.04296	7.86195	7.99548	7.81732	-0.167602	7.97539	-3.52947	0.00951559	0.0618942	-3.25791	Not significant
O60763	USO1	General vesicular transport factor p115	39	27	7.32753	7.27277	7.29183	7.29288	7.3237	7.27803	0.000829428	7.29779	0.031475	0.975764	0.986327	-7.32208	Not significant
O60783	MRPS14	28S ribosomal protein S14, mitochondrial	25	3	7.52873	7.58287	7.6021	7.64273	7.56679	7.72553	0.0737836	7.60812	1.68687	0.135245	0.291744	-5.96493	Not significant
O60784	TOM1	Target of Myb protein 1	15	6	6.05845	6.11487	5.96209	6.17877	6.06532	6.11298	0.0738863	6.08208	1.57871	0.158168	0.321077	-6.11033	Not significant
O60825	PFKFB2	6-phosphofructo-2-kinase/fructose-2,6-bisphosphatase 2	13	5	7.16257	7.21135	7.17371	7.27998	7.24336	7.31736	0.0976904	7.23139	3.39431	0.0114322	0.0682058	-3.45337	Not significant
O60826	CCDC22	Coiled-coil domain-containing protein 22	20	9	6.38653	6.47702	6.42717	6.43512	6.38791	6.45333	-0.00478927	6.42785	-0.147775	0.886664	0.937309	-7.31024	Not significant
O60828	PQBP1	Polyglutamine-binding protein 1	47	11	8.56607	8.48643	8.52868	8.44628	8.46538	8.47559	-0.0646431	8.49474	-2.30301	0.0545408	0.165339	-5.07813	Not significant
O60830	TIMM17B	Mitochondrial import inner membrane translocase subunit Tim17-B	30	3	6.85664	6.71658	6.69299	6.59253	6.66371	6.60502	-0.134981	6.68791	-2.87708	0.023604	0.101022	-4.21767	Not significant
O60831	PRAF2	PRA1 family protein 2	12	2	7.69837	7.64502	7.64894	7.72664	7.69316	7.58626	0.00457584	7.6664	0.113307	0.912951	0.952027	-7.31535	Not significant
O60832	DKC1	H/ACA ribonucleoprotein complex subunit 4	34	19	8.38918	8.32746	8.35039	8.32688	8.37604	8.36683	0.000904418	8.35613	0.0328285	0.974723	0.985719	-7.32203	Not significant
O60841	EIF5B	Eukaryotic translation initiation factor 5B	39	52	8.28751	8.27809	8.31943	8.2007	8.233	8.25336	-0.0659911	8.26201	-2.55358	0.0377244	0.13389	-4.70312	Not significant
O60869	EDF1	Endothelial differentiation-related factor 1	51	11	8.55904	8.43966	8.52484	8.42184	8.50732	8.4866	-0.0359259	8.48988	-0.91615	0.389891	0.564591	-6.8719	Not significant
O60870	KIN	DNA/RNA-binding protein KIN17	19	7	6.94967	6.92648	6.98523	6.88281	6.88546	6.98993	-0.0343958	6.9366	-0.947429	0.374797	0.550102	-6.84241	Not significant
O60879	DIAPH2	Protein diaphanous homolog 2	7	8	6.81609	6.89622	6.78915	6.85189	6.82566	6.79724	-0.00889338	6.82938	-0.259526	0.802655	0.883982	-7.28453	Not significant
O60884	DNAJA2	DnaJ homolog subfamily A member 2	41	13	8.26097	8.19643	8.1947	8.09501	8.11155	8.06611	-0.126474	8.15413	-4.42848	0.0030077	0.0311018	-2.01864	Not significant
O60885	BRD4	Bromodomain-containing protein 4	9	10	7.71303	7.69741	7.71214	7.70363	7.74082	7.70014	0.00733435	7.7112	0.310991	0.764814	0.859715	-7.26803	Not significant
O60888	CUTA	Protein CutA	16	2	7.83848	7.91616	7.89271	7.76445	7.73227	7.83486	-0.105256	7.82982	-2.95662	0.021068	0.0948445	-4.09882	Not significant
O60906	SMPD2	Sphingomyelin phosphodiesterase 2	11	3	7.11823	7.03526	7.03395	7.0411	7.08013	6.95148	-0.0382412	7.04336	-0.924533	0.385802	0.560778	-6.86407	Not significant
O60907	TBL1X	F-box-like/WD repeat-containing protein TBL1X	12	3	6.14346	5.97808	6.06835	5.75625	5.92525	5.77643	-0.243987	5.9413	-4.21076	0.00393138	0.0366668	-2.30833	Not significant
O60925	PFDN1	Prefoldin subunit 1	32	5	8.16133	8.11438	8.15187	7.89519	8.02235	7.95997	-0.183355	8.05085	-5.03195	0.0014846	0.021082	-1.25211	Not significant
O60927	PPP1R11	E3 ubiquitin-protein ligase PPP1R11	40	3	6.20398	6.24701	6.31118	6.30241	6.44596	6.24398	0.0767282	6.29242	1.39106	0.206587	0.377702	-6.35115	Not significant
O60934	NBN	Nibrin	38	25	7.34088	7.36714	7.34982	7.3755	7.32167	7.32205	-0.0128734	7.34618	-0.500821	0.631773	0.761215	-7.18252	Not significant
O60936	NOL3	Nucleolar protein 3	52	6	6.40981	6.37586	6.35669	6.28918	6.36063	6.29835	-0.0647328	6.34842	-2.19652	0.0638423	0.182157	-5.23612	Not significant
O60942	RNGTT	mRNA-capping enzyme	14	8	7.16448	7.22212	7.20755	7.22359	7.18749	7.19142	0.0027839	7.19944	0.106003	0.918537	0.955111	-7.31626	Not significant
O75027	ABCB7	ATP-binding cassette sub-family B member 7, mitochondrial	10	7	8.15865	8.16583	8.12216	8.14057	8.16397	8.09306	-0.0163457	8.14071	-0.579192	0.580511	0.724816	-7.13633	Not significant
O75030	MITF	Microphthalmia-associated transcription factor	8	3	5.17969	5.30284	5.22616	5.19392	4.94188	5.23979	-0.111035	5.18071	-1.4274	0.196278	0.366565	-6.30578	Not significant
O75044	SRGAP2	SLIT-ROBO Rho GTPase-activating protein 2	17	14	7.68114	7.74357	7.7397	7.74951	7.69563	7.71618	-0.00103362	7.72096	-0.036159	0.972159	0.984621	-7.3219	Not significant
O75054	IGSF3	Immunoglobulin superfamily member 3	15	15	6.93892	6.9528	6.90782	6.9759	6.8531	6.94539	-0.00838269	6.92899	-0.230721	0.824093	0.899077	-7.29249	Not significant
O75063	FAM20B	Glycosaminoglycan xylosylkinase	8	3	6.9089	7.11486	7.04974	7.03639	6.95683	6.9637	-0.038859	7.00507	-0.720053	0.494698	0.654957	-7.03824	Not significant
O75064	DENND4B	DENN domain-containing protein 4B	1	2	6.31262	6.4635	6.4048	6.55972	6.35949	6.42824	0.0555107	6.42139	0.938118	0.379244	0.555023	-6.85127	Not significant
O75083	WDR1	WD repeat-containing protein 1	47	27	8.08435	8.09272	8.08533	8.09843	8.08104	8.10238	0.00648252	8.09071	0.297842	0.774421	0.865414	-7.27252	Not significant
O75110	ATP9A	Probable phospholipid-transporting ATPase IIA	6	4	6.82401	6.80656	6.79989	6.88477	6.90377	6.90262	0.0868995	6.8536	3.90106	0.00582522	0.0456936	-2.73216	Not significant
O75113	N4BP1	NEDD4-binding protein 1	7	5	6.62648	6.73827	6.72093	6.77337	6.54773	6.59508	-0.0565039	6.66698	-0.915152	0.39038	0.565033	-6.87283	Not significant
O75116	ROCK2	Rho-associated protein kinase 2	41	48	7.57446	7.58456	7.57253	7.55326	7.51161	7.53924	-0.0424798	7.55594	-1.8309	0.109559	0.25546	-5.76524	Not significant
O75122	CLASP2	CLIP-associating protein 2	27	24	7.00234	7.03722	7.04305	6.97102	6.99481	7.03308	-0.027899	7.01359	-1.03774	0.333712	0.512406	-6.75306	Not significant
O75127	PTCD1	Pentatricopeptide repeat-containing protein 1, mitochondrial	12	8	6.76091	6.7632	6.70045	6.71155	6.76311	6.70761	-0.0140974	6.73447	-0.478838	0.646569	0.773748	-7.19436	Not significant
O75131	CPNE3	Copine-3	34	16	7.87521	7.91953	7.88353	7.90798	7.84007	7.88333	-0.0156308	7.88494	-0.561759	0.591706	0.731972	-7.14713	Not significant
O75143	ATG13	Autophagy-related protein 13	4	2	6.92033	7.21576	7.05566	7.31379	7.35392	7.21707	0.231014	7.17942	3.10799	0.0170055	0.0846574	-3.87377	Not significant
O75146	HIP1R	Huntingtin-interacting protein 1-related protein	11	9	7.89326	7.86536	7.79791	7.74396	7.83536	7.78053	-0.0655622	7.8194	-1.81745	0.111744	0.257739	-5.78415	Not significant
O75150	RNF40	E3 ubiquitin-protein ligase BRE1B	34	29	7.52488	7.52979	7.51713	7.56807	7.53678	7.50693	0.0133267	7.5306	0.53094	0.611792	0.74589	-7.1655	Not significant
O75151	PHF2	Lysine-specific demethylase PHF2	8	8	7.16066	7.19826	7.2138	7.17596	7.15396	7.18511	-0.0192275	7.18129	-0.762867	0.470327	0.63396	-7.00477	Not significant
O75152	ZC3H11A	Zinc finger CCCH domain-containing protein 11A	29	21	7.5648	7.56056	7.56144	7.56487	7.56799	7.50953	-0.0148033	7.55487	-0.580103	0.579929	0.724467	-7.13575	Not significant
O75153	CLUH	Clustered mitochondria protein homolog	37	40	7.49387	7.54347	7.48894	7.37622	7.36538	7.39352	-0.130383	7.44356	-5.09157	0.00138847	0.0201344	-1.17927	Not significant
O75157	TSC22D2	TSC22 domain family protein 2	12	3	5.99641	5.96023	5.93	5.89648	6.00931	5.81353	-0.0557716	5.93433	-1.1191	0.29982	0.477593	-6.6675	Not significant
O75164	KDM4A	Lysine-specific demethylase 4A	3	3	6.37419	6.41366	6.42467	6.6561	6.49899	6.40474	0.115771	6.46206	1.92082	0.0959758	0.235255	-5.63763	Not significant
O75165	DNAJC13	DnaJ homolog subfamily C member 13	9	16	7.54052	7.56507	7.56857	7.61902	7.5593	7.54651	0.0168896	7.5665	0.607361	0.562681	0.711344	-7.11823	Not significant
O75167	PHACTR2	Phosphatase and actin regulator 2	5	3	6.97833	6.9474	7.07697	7.05716	7.0596	7.02059	0.0448831	7.02334	1.19828	0.269584	0.446866	-6.57997	Not significant
O75170	PPP6R2	Serine/threonine-protein phosphatase 6 regulatory subunit 2	2	2	6.15728	6.18176	6.09063	5.94496	5.98072	6.04355	-0.153481	6.06648	-4.19519	0.0040085	0.0368284	-2.32931	Not significant
O75175	CNOT3	CCR4-NOT transcription complex subunit 3	12	9	7.42385	7.47983	7.4331	7.39327	7.44117	7.38645	-0.0386345	7.42628	-1.37953	0.209956	0.381586	-6.3654	Not significant
O75179	ANKRD17	Ankyrin repeat domain-containing protein 17	9	12	6.912	6.95142	6.85515	6.93501	6.89943	6.8794	-0.00157597	6.9054	-0.0488881	0.962366	0.978239	-7.32128	Not significant
O75182	SIN3B	Paired amphipathic helix protein Sin3b	3	3	5.93051	5.93405	5.99719	5.9094	5.77709	5.91068	-0.0881966	5.90982	-2.06285	0.0778074	0.206092	-5.43242	Not significant
O75190	DNAJB6	DnaJ homolog subfamily B member 6	19	6	8.14891	8.08941	8.08392	8.20144	8.1056	8.15779	0.0475343	8.13118	1.41568	0.199552	0.369747	-6.32048	Not significant
O75191	XYLB	Xylulose kinase	3	2	6.5755	6.67012	6.66882	6.70087	6.53311	6.82476	0.0480967	6.6622	0.676108	0.520557	0.678265	-7.07086	Not significant
O75208	COQ9	Ubiquinone biosynthesis protein COQ9, mitochondrial	21	6	7.54982	7.50641	7.56629	7.48745	7.5777	7.48868	-0.0228999	7.52939	-0.680085	0.518182	0.675742	-7.06798	Not significant
O75223	GGCT	Gamma-glutamylcyclotransferase	51	10	8.03897	8.07218	8.0817	8.01921	8.0255	8.06453	-0.0278708	8.05035	-1.08917	0.311951	0.490572	-6.69951	Not significant
O75251	NDUFS7	NADH dehydrogenase [ubiquinone] iron-sulfur protein 7, mitochondrial	18	4	7.82803	7.90444	7.81983	7.83504	7.89338	7.86275	0.0129545	7.85725	0.405828	0.69692	0.811012	-7.23008	Not significant
O75306	NDUFS2	NADH dehydrogenase [ubiquinone] iron-sulfur protein 2, mitochondrial	29	10	8.12493	8.11999	8.14135	8.15353	8.14657	8.18884	0.0342243	8.14587	1.4382	0.193306	0.363059	-6.29217	Not significant
O75312	ZPR1	Zinc finger protein ZPR1	25	12	7.85961	7.84807	7.78373	7.7081	7.7301	7.68034	-0.124287	7.76832	-4.19046	0.00403226	0.0369333	-2.33569	Not significant
O75323	NIPSNAP2	Protein NipSnap homolog 2	22	7	8.85705	8.80797	8.89782	8.81927	8.88776	8.98015	0.041446	8.875	0.912461	0.391701	0.566413	-6.87533	Not significant
O75330	HMMR	Hyaluronan mediated motility receptor	13	8	7.28354	7.27495	7.26366	6.74287	6.77485	6.80986	-0.498196	7.02495	-19.15	2.47647114027368e-07	0.000117404	7.83683	Downregulated
O75340	PDCD6	Programmed cell death protein 6	35	7	7.71026	7.62034	7.68338	7.70098	7.67784	7.59203	-0.0143738	7.66414	-0.374536	0.719033	0.82626	-7.24367	Not significant
O75347	TBCA	Tubulin-specific chaperone A	59	11	8.92989	8.91879	8.84173	8.73311	8.8853	8.74082	-0.11039	8.84161	-2.315	0.0535836	0.163889	-5.06028	Not significant
O75348	ATP6V1G1	V-type proton ATPase subunit G 1	36	5	7.51261	7.52307	7.57118	7.52343	7.56659	7.51921	0.000790192	7.53602	0.0286576	0.977933	0.987547	-7.32217	Not significant
O75351	VPS4B	Vacuolar protein sorting-associated protein 4B	30	9	7.61959	7.71513	7.66352	7.74716	7.69024	7.77143	0.0701972	7.70118	2.02025	0.0828686	0.214867	-5.49439	Not significant
O75354	ENTPD6	Ectonucleoside triphosphate diphosphohydrolase 6	8	3	5.99592	6.05483	6.04064	5.98943	6.00094	6.1556	0.0181946	6.03956	0.383123	0.712934	0.821274	-7.24005	Not significant
O75362	ZNF217	Zinc finger protein 217	6	6	6.77276	6.85663	6.81875	6.98993	6.80348	6.89023	0.0785006	6.8553	1.59315	0.15491	0.31676	-6.09117	Not significant
O75367	H2AFY	Core histone macro-H2A.1	42	14	8.71644	8.65288	8.66249	8.62934	8.73351	8.59676	-0.0240618	8.66524	-0.595275	0.570291	0.718166	-7.12609	Not significant
O75368	SH3BGRL	SH3 domain-binding glutamic acid-rich-like protein	84	7	7.77236	7.71034	7.76018	7.72677	7.73566	7.75331	-0.00904191	7.7431	-0.345623	0.739724	0.84175	-7.25529	Not significant
O75369	FLNB	Filamin-B	75	139	8.35613	8.39537	8.36886	8.40762	8.37064	8.43657	0.0314936	8.3892	1.16722	0.281132	0.459093	-6.6148	Not significant
O75376	NCOR1	Nuclear receptor corepressor 1	14	20	6.83875	6.94903	6.83615	6.83661	6.75217	6.82084	-0.0714375	6.83893	-1.77847	0.118317	0.267689	-5.83865	Not significant
O75380	NDUFS6	NADH dehydrogenase [ubiquinone] iron-sulfur protein 6, mitochondrial	66	7	7.89409	7.74483	7.84401	7.65999	7.76408	7.72719	-0.110553	7.77236	-2.43239	0.0450679	0.148452	-4.88489	Not significant
O75381	PEX14	Peroxisomal membrane protein PEX14	10	4	7.33577	7.60891	7.39364	7.54738	7.52742	7.21227	-0.0170831	7.43756	-0.162432	0.875529	0.932281	-7.30767	Not significant
O75382	TRIM3	Tripartite motif-containing protein 3	8	5	6.52327	6.70526	6.63996	6.84901	6.75758	6.69908	0.145725	6.69569	2.60193	0.0351499	0.128297	-4.63049	Not significant
O75390	CS	Citrate synthase, mitochondrial	29	14	9.00882	8.99533	9.03123	8.97346	8.95597	9.02871	-0.0257409	8.99892	-0.921318	0.387366	0.562521	-6.86708	Not significant
O75391	SPAG7	Sperm-associated antigen 7	34	7	8.04852	7.96858	8.00999	7.89154	8.01457	7.91728	-0.0678976	7.97508	-1.72713	0.12754	0.279924	-5.90977	Not significant
O75394	MRPL33	39S ribosomal protein L33, mitochondrial	38	2	7.71548	7.68541	7.76547	7.70643	7.92525	7.82476	0.0966905	7.77047	1.75738	0.122026	0.272679	-5.86797	Not significant
O75396	SEC22B	Vesicle-trafficking protein SEC22b	39	7	7.94778	7.95251	8.0026	7.9489	7.96677	8.02365	0.012144	7.9737	0.402864	0.699002	0.812453	-7.23141	Not significant
O75398	DEAF1	Deformed epidermal autoregulatory factor 1 homolog	3	2	4.96309	5.12415	4.93309	5.44465	4.89728	5.05193	0.124512	5.06903	0.940531	0.378088	0.553744	-6.84898	Not significant
O75400	PRPF40A	Pre-mRNA-processing factor 40 homolog A	21	23	8.09905	8.01568	8.04999	8.00311	8.07693	8.06783	-0.00561525	8.0521	-0.170495	0.869417	0.927991	-7.30615	Not significant
O75410	TACC1	Transforming acidic coiled-coil-containing protein 1	39	25	8.05721	8.01514	8.00499	7.93556	8.01613	7.95515	-0.0568329	7.99736	-1.86876	0.103628	0.246111	-5.71177	Not significant
O75420	GIGYF1	GRB10-interacting GYF protein 1	6	4	7.5632	7.46294	7.38593	7.42799	7.45318	7.3705	-0.0534645	7.44396	-1.11922	0.299775	0.477593	-6.66738	Not significant
O75427	LRCH4	Leucine-rich repeat and calponin homology domain-containing protein 4	6	3	5.12063	5.30158	5.16461	5.41296	5.14797	5.24168	0.0719263	5.23157	0.965329	0.366361	0.541979	-6.82519	Not significant
O75431	MTX2	Metaxin-2	36	7	7.8451	7.91231	7.90512	7.95416	7.99116	7.90384	0.0622103	7.91862	1.90443	0.0983237	0.239324	-5.66104	Not significant
O75436	VPS26A	Vacuolar protein sorting-associated protein 26A	46	13	7.57294	7.5801	7.54497	7.52453	7.50187	7.5375	-0.044705	7.54365	-1.86889	0.103607	0.246111	-5.71158	Not significant
O75439	PMPCB	Mitochondrial-processing peptidase subunit beta	38	15	7.70099	7.7556	7.73296	7.80225	7.75763	7.83804	0.0694538	7.76458	2.32127	0.0530898	0.162863	-5.05094	Not significant
O75448	MED24	Mediator of RNA polymerase II transcription subunit 24	6	6	6.81158	6.86249	6.77651	6.91837	6.87379	6.8174	0.0529914	6.84336	1.47873	0.182505	0.351874	-6.24062	Not significant
O75449	KATNA1	Katanin p60 ATPase-containing subunit A1	20	6	7.33382	7.40899	7.46348	7.34768	7.31353	7.3911	-0.0513231	7.37643	-1.31024	0.231242	0.40487	-6.44961	Not significant
O75475	PSIP1	PC4 and SFRS1-interacting protein	37	23	8.38396	8.29606	8.31894	8.24905	8.30602	8.22279	-0.0737002	8.29614	-2.1436	0.0690431	0.191823	-5.31414	Not significant
O75477	ERLIN1	Erlin-1	32	9	8.08818	8.13021	8.05801	7.97726	8.08001	7.9851	-0.0780052	8.05313	-2.152	0.0681901	0.190506	-5.30178	Not significant
O75489	NDUFS3	NADH dehydrogenase [ubiquinone] iron-sulfur protein 3, mitochondrial	38	9	7.65857	7.67381	7.67312	7.69442	7.6555	7.68828	0.0109009	7.67395	0.468112	0.653851	0.778934	-7.19996	Not significant
O75494	SRSF10	Serine/arginine-rich splicing factor 10	26	7	8.39603	8.38967	8.46731	8.40668	8.3312	8.45177	-0.0211165	8.40711	-0.545186	0.602461	0.739676	-7.15713	Not significant
O75503	CLN5	Ceroid-lipofuscinosis neuronal protein 5	5	2	7.61179	7.66572	7.88184	7.91901	7.88842	7.95084	0.199641	7.8196	2.97681	0.0204713	0.0930419	-4.06872	Not significant
O75521	ECI2	Enoyl-CoA delta isomerase 2, mitochondrial	34	11	7.65683	7.71454	7.58393	7.7478	7.65858	7.78485	0.0786419	7.69109	1.73496	0.126089	0.278243	-5.89897	Not significant
O75528	TADA3	Transcriptional adapter 3	12	4	6.01495	6.05015	6.13284	6.15746	6.03574	6.18761	0.0609531	6.09646	1.25383	0.249932	0.426212	-6.51621	Not significant
O75529	TAF5L	TAF5-like RNA polymerase II p300/CBP-associated factor-associated factor 65 kDa subunit 5L	12	5	5.13318	5.25614	5.24803	5.36139	5.27416	5.33786	0.112019	5.26846	2.69572	0.0306637	0.117745	-4.48961	Not significant
O75530	EED	Polycomb protein EED	21	9	7.79873	7.76235	7.75086	7.76526	7.71473	7.6763	-0.0518836	7.7447	-1.69171	0.134295	0.290203	-5.95833	Not significant
O75531	BANF1	Barrier-to-autointegration factor	67	7	8.69572	8.79963	8.65393	8.69768	8.74533	8.69159	-0.00489563	8.71398	-0.119604	0.908138	0.949812	-7.31452	Not significant
O75533	SF3B1	Splicing factor 3B subunit 1	41	46	7.8285	7.80463	7.83898	7.82855	7.80501	7.81959	-0.00632285	7.82088	-0.27445	0.791618	0.876921	-7.28004	Not significant
O75534	CSDE1	Cold shock domain-containing protein E1	48	36	7.93635	7.90061	7.90481	7.69558	7.73183	7.69358	-0.206929	7.81046	-8.41015	6.40402489081141e-05	0.00320046	2.16505	Downregulated
O75554	WBP4	WW domain-binding protein 4	12	4	7.4301	7.39008	7.50373	7.33429	7.42114	7.33322	-0.0784193	7.40209	-1.98743	0.0869873	0.221256	-5.54189	Not significant
O75569	PRKRA	Interferon-inducible double-stranded RNA-dependent protein kinase activator A	26	8	7.76005	7.72458	7.73361	7.73516	7.71805	7.739	-0.00867503	7.73508	-0.375667	0.718228	0.825829	-7.2432	Not significant
O75581	LRP6	Low-density lipoprotein receptor-related protein 6	1	2	7.79811	7.91431	7.9014	8.10285	7.86425	7.8497	0.0676607	7.9051	0.953064	0.372126	0.547413	-6.83702	Not significant
O75582	RPS6KA5	Ribosomal protein S6 kinase alpha-5	13	7	7.03818	7.21786	7.0875	7.02909	7.17921	7.08389	-0.0171175	7.10596	-0.303995	0.76992	0.861566	-7.27044	Not significant
O75586	MED6	Mediator of RNA polymerase II transcription subunit 6	13	3	7.25275	7.26796	7.32247	7.23235	7.33146	7.26629	-0.00435856	7.27888	-0.126868	0.902592	0.947322	-7.3135	Not significant
O75592	MYCBP2	E3 ubiquitin-protein ligase MYCBP2	5	25	7.26279	7.32336	7.3019	7.41079	7.35044	7.41547	0.0962143	7.34412	3.25614	0.0138278	0.0750236	-3.65526	Not significant
O75607	NPM3	Nucleoplasmin-3	19	3	7.98519	7.89471	7.89148	7.53354	7.86895	7.4721	-0.298929	7.77433	-3.04726	0.0185252	0.088711	-3.96385	Not significant
O75608	LYPLA1	Acyl-protein thioesterase 1	28	6	8.44548	8.37598	8.3547	8.36143	8.37154	8.30274	-0.04682	8.36865	-1.39059	0.206724	0.377702	-6.35173	Not significant
O75616	ERAL1	GTPase Era, mitochondrial	25	8	7.70925	7.7167	7.59123	7.72344	7.72739	7.7231	0.0522502	7.69852	1.40416	0.202816	0.374014	-6.33486	Not significant
O75643	SNRNP200	U5 small nuclear ribonucleoprotein 200 kDa helicase	32	60	8.03616	8.01924	8.03622	8.10126	8.06782	8.08916	0.055541	8.05831	2.44086	0.0445097	0.147639	-4.8722	Not significant
O75663	TIPRL	TIP41-like protein	26	7	8.54138	8.45136	8.53633	8.43208	8.50433	8.51865	-0.0246755	8.49736	-0.674673	0.521416	0.67881	-7.07189	Not significant
O75665	OFD1	Oral-facial-digital syndrome 1 protein	2	2	5.88221	5.90905	5.84954	5.81234	5.75907	5.49477	-0.191539	5.78449	-2.45413	0.0436494	0.145997	-4.85232	Not significant
O75674	TOM1L1	TOM1-like protein 1	15	5	7.94521	7.94446	7.87245	7.83647	7.89962	7.79459	-0.0771427	7.88213	-2.13501	0.0699269	0.192763	-5.32678	Not significant
O75676	RPS6KA4	Ribosomal protein S6 kinase alpha-4	5	2	6.49153	6.49937	6.51599	6.50716	6.56086	6.67384	0.0783234	6.54146	1.82306	0.110828	0.256724	-5.77627	Not significant
O75683	SURF6	Surfeit locus protein 6	34	14	8.29875	8.25976	8.29938	8.26746	8.25872	8.30618	-0.00850972	8.28171	-0.330321	0.75077	0.850082	-7.26108	Not significant
O75688	PPM1B	Protein phosphatase 1B	34	11	7.33884	7.34572	7.32331	7.21111	7.23002	7.23418	-0.110855	7.28053	-4.96289	0.00160529	0.0218398	-1.33713	Not significant
O75691	UTP20	Small subunit processome component 20 homolog	21	52	7.66641	7.63645	7.6691	7.59607	7.65966	7.6148	-0.033811	7.64042	-1.26907	0.244761	0.42077	-6.4984	Not significant
O75694	NUP155	Nuclear pore complex protein Nup155	24	26	7.24719	7.28695	7.27043	7.26847	7.23046	7.2714	-0.0114177	7.26248	-0.458662	0.660301	0.784296	-7.20479	Not significant
O75695	RP2	Protein XRP2	14	6	7.63669	7.68937	7.70248	7.70216	7.67724	7.68327	0.0113781	7.68187	0.427917	0.681498	0.798948	-7.21986	Not significant
O75717	WDHD1	WD repeat and HMG-box DNA-binding protein 1	27	27	7.2908	7.31736	7.2696	7.02191	6.94704	6.96353	-0.315097	7.13504	-10.8274	1.21286304424494e-05	0.00109925	3.9419	Downregulated
O75718	CRTAP	Cartilage-associated protein	25	10	7.39026	7.34913	7.37092	7.26969	7.27982	7.20566	-0.118378	7.31092	-4.10461	0.00449124	0.0390402	-2.45205	Not significant
O75746	SLC25A12	Calcium-binding mitochondrial carrier protein Aralar1	27	10	7.75582	7.7711	7.75685	7.8072	7.81135	7.9024	0.0790625	7.80079	2.49091	0.0413537	0.141512	-4.79718	Not significant
O75781	PALM	Paralemmin-1	14	7	7.75451	7.72662	7.79166	7.81585	7.73142	7.86822	0.0475662	7.78138	1.2085	0.265877	0.442984	-6.56838	Not significant
O75787	ATP6AP2	Renin receptor	5	2	7.51087	7.21224	7.2389	7.09382	7.43317	6.955	-0.160008	7.24067	-1.2244	0.260189	0.437172	-6.55023	Not significant
O75792	RNASEH2A	Ribonuclease H2 subunit A	35	9	7.48224	7.49992	7.50271	7.34402	7.37365	7.37072	-0.132161	7.42888	-5.80017	0.000649758	0.0125532	-0.352103	Not significant
O75794	CDC123	Cell division cycle protein 123 homolog	23	6	7.3684	7.35196	7.4617	7.63435	7.61486	7.56786	0.211672	7.49986	5.80387	0.000647292	0.0125448	-0.347958	Not significant
O75808	CAPN15	Calpain-15	7	6	5.48952	5.59387	5.46101	5.59484	5.53157	5.49022	0.024079	5.52684	0.552751	0.597539	0.735421	-7.1526	Not significant
O75815	BCAR3	Breast cancer anti-estrogen resistance protein 3	19	14	7.09773	7.17561	7.12175	7.21864	7.19286	7.26585	0.0940898	7.17874	2.96633	0.0207787	0.0938161	-4.08434	Not significant
O75817	POP7	Ribonuclease P protein subunit p20	23	3	7.91104	8.05278	7.95805	7.9963	8.106	8.06513	0.0818598	8.01488	1.82382	0.110704	0.256685	-5.77519	Not significant
O75818	RPP40	Ribonuclease P protein subunit p40	16	5	7.91267	7.96011	7.99903	7.95371	8.06757	8.11708	0.0888524	8.00169	1.92581	0.0952723	0.23421	-5.6305	Not significant
O75821	EIF3G	Eukaryotic translation initiation factor 3 subunit G	62	18	7.48595	7.40399	7.48869	7.43203	7.38522	7.41685	-0.0481744	7.43546	-1.52948	0.169753	0.334994	-6.17501	Not significant
O75822	EIF3J	Eukaryotic translation initiation factor 3 subunit J	37	12	7.89962	7.86503	7.83365	7.77012	7.83115	7.75554	-0.0804929	7.82585	-2.60291	0.0351001	0.128229	-4.62904	Not significant
O75828	CBR3	Carbonyl reductase [NADPH] 3	54	9	6.8386	6.92646	6.8618	6.82426	6.84766	6.7972	-0.0525784	6.84933	-1.69811	0.13305	0.288221	-5.94959	Not significant
O75832	PSMD10	26S proteasome non-ATPase regulatory subunit 10	41	7	7.57434	7.53752	7.60106	7.50598	7.52633	7.49459	-0.0620128	7.53997	-2.36585	0.0497092	0.15565	-4.98441	Not significant
O75843	AP1G2	AP-1 complex subunit gamma-like 2	4	3	6.77981	6.64179	6.65882	6.72688	6.72544	6.61227	-0.00527586	6.69083	-0.109141	0.916137	0.954384	-7.31587	Not significant
O75844	ZMPSTE24	CAAX prenyl protease 1 homolog	25	10	8.14307	8.12153	8.15684	8.0186	8.02457	7.92181	-0.152155	8.0644	-4.51542	0.00270799	0.0298024	-1.90491	Not significant
O75864	PPP1R37	Protein phosphatase 1 regulatory subunit 37	3	2	7.89963	8.00444	7.86927	7.86467	7.91016	7.75274	-0.0819231	7.88349	-1.59416	0.154685	0.316404	-6.08983	Not significant
O75874	IDH1	Isocitrate dehydrogenase [NADP] cytoplasmic	57	22	8.40726	8.3629	8.42571	8.47145	8.35414	8.46564	0.0317897	8.41452	0.82898	0.434318	0.603792	-6.9499	Not significant
O75879	GATB	Glutamyl-tRNA(Gln) amidotransferase subunit B, mitochondrial	6	4	7.35814	7.40247	7.42613	7.49314	7.45432	7.52537	0.0953661	7.44326	3.16021	0.0158045	0.0811016	-3.79652	Not significant
O75880	SCO1	Protein SCO1 homolog, mitochondrial	17	6	8.04406	7.99239	7.96518	7.97628	7.9897	7.95642	-0.0264099	7.98734	-0.932323	0.382031	0.5574	-6.85675	Not significant
O75882	ATRN	Attractin	4	5	6.97908	6.95543	7.13197	7.1502	7.11019	7.26491	0.15294	7.09863	2.6206	0.0342057	0.126536	-4.60246	Not significant
O75884	RBBP9	Putative hydrolase RBBP9	46	7	8.33352	8.32532	8.28268	8.34522	8.26366	8.36032	0.00922923	8.31846	0.278459	0.788661	0.875296	-7.2788	Not significant
O75886	STAM2	Signal transducing adapter molecule 2	22	9	8.10364	8.13651	8.02541	7.97954	8.1218	7.92109	-0.0810432	8.048	-1.46021	0.187372	0.356742	-6.26427	Not significant
O75909	CCNK	Cyclin-K	17	7	7.869	7.88131	7.80605	7.84735	7.81732	7.91953	0.00927808	7.85676	0.259664	0.802553	0.883982	-7.28449	Not significant
O75911	DHRS3	Short-chain dehydrogenase/reductase 3	19	5	7.46929	7.50069	7.3887	7.7414	7.61821	7.71967	0.240197	7.57299	5.516	0.000874168	0.0151986	-0.675423	Not significant
O75928	PIAS2	E3 SUMO-protein ligase PIAS2	4	2	6.32491	6.19912	6.34735	6.35308	6.34834	6.17985	0.00329793	6.29211	0.0557585	0.957084	0.976116	-7.32087	Not significant
O75934	BCAS2	Pre-mRNA-splicing factor SPF27	55	12	7.77848	7.74911	7.76572	7.66587	7.72715	7.77393	-0.0421187	7.74338	-1.30442	0.233114	0.407453	-6.45657	Not significant
O75935	DCTN3	Dynactin subunit 3	36	8	8.34443	8.34821	8.34896	8.21555	8.31244	8.32072	-0.0642959	8.31505	-1.9439	0.0927636	0.230618	-5.60457	Not significant
O75937	DNAJC8	DnaJ homolog subfamily C member 8	26	7	8.35249	8.18565	8.21768	8.15	8.18108	8.08735	-0.112463	8.19571	-2.31413	0.0536525	0.163937	-5.06158	Not significant
O75940	SMNDC1	Survival of motor neuron-related-splicing factor 30	44	7	7.56697	7.58047	7.54222	7.52658	7.55789	7.52928	-0.0253049	7.55057	-1.05657	0.32561	0.504586	-6.73367	Not significant
O75947	ATP5H	ATP synthase subunit d, mitochondrial	45	9	8.28722	8.14666	8.17196	7.94826	8.16099	7.97081	-0.175262	8.11432	-2.73895	0.0288008	0.113346	-4.4247	Not significant
O75955	FLOT1	Flotillin-1	50	18	7.28714	7.33935	7.26148	7.34389	7.2848	7.34396	0.0282283	7.3101	0.909081	0.393364	0.567886	-6.87846	Not significant
O75962	TRIO	Triple functional domain protein	13	32	7.42074	7.44031	7.45763	7.3907	7.35469	7.40903	-0.0547519	7.41218	-2.13999	0.0694132	0.191968	-5.31945	Not significant
O75964	ATP5L	ATP synthase subunit g, mitochondrial	60	7	8.29124	8.27368	8.38809	8.28948	8.23868	8.39155	-0.0111023	8.31212	-0.230886	0.82397	0.899077	-7.29245	Not significant
O75970	MPDZ	Multiple PDZ domain protein	8	12	7.18333	7.15828	7.15255	7.10723	7.08553	7.12736	-0.0580111	7.13571	-2.41093	0.0465143	0.150482	-4.91702	Not significant
O75976	CPD	Carboxypeptidase D	27	32	7.56606	7.57682	7.56534	7.44833	7.39169	7.42411	-0.148028	7.49539	-6.01247	0.000523991	0.0112117	-0.117622	Not significant
O76003	GLRX3	Glutaredoxin-3	45	15	8.14064	8.16202	8.18579	8.20372	8.14772	8.2804	0.0477959	8.18671	1.28558	0.239259	0.415017	-6.47895	Not significant
O76021	RSL1D1	Ribosomal L1 domain-containing protein 1	48	32	8.66492	8.64779	8.74965	8.68906	8.69322	8.69691	0.00561299	8.69026	0.176478	0.864888	0.92524	-7.30497	Not significant
O76024	WFS1	Wolframin	13	10	7.3786	7.39213	7.31629	7.47217	7.41155	7.48152	0.0927419	7.40871	2.8918	0.0231112	0.100405	-4.19564	Not significant
O76031	CLPX	ATP-dependent Clp protease ATP-binding subunit clpX-like, mitochondrial	36	24	7.89472	7.86394	7.88753	7.86874	7.91587	7.90336	0.013929	7.88903	0.565226	0.589471	0.730582	-7.14501	Not significant
O76041	NEBL	Nebulette	2	3	7.30377	7.12807	7.22091	7.4238	7.49965	7.43314	0.234615	7.33489	4.96529	0.00160093	0.0218286	-1.33416	Not significant
O76054	SEC14L2	SEC14-like protein 2	13	4	7.06911	7.07983	7.10024	7.12305	7.04427	7.10355	0.00722945	7.08668	0.253774	0.806922	0.887056	-7.28619	Not significant
O76062	TM7SF2	Delta(14)-sterol reductase	5	2	6.34315	6.73594	6.43123	7.08758	6.47674	6.39849	0.150831	6.57886	0.801085	0.449269	0.615709	-6.97351	Not significant
O76070	SNCG	Gamma-synuclein	19	2	8.51624	8.15246	8.14265	7.74044	7.94246	7.70986	-0.472867	8.03402	-4.30653	0.00349145	0.0341011	-2.18005	Not significant
O76071	CIAO1	Probable cytosolic iron-sulfur protein assembly protein CIAO1	25	6	7.56172	7.61098	7.57888	7.6309	7.53185	7.62637	0.0125131	7.59012	0.368001	0.723688	0.829784	-7.24638	Not significant
O76080	ZFAND5	AN1-type zinc finger protein 5	18	3	6.44777	6.68658	6.56699	7.03257	6.91571	7.00212	0.416355	6.77529	6.71752	0.000266231	0.00773955	0.620018	Upregulated
O76094	SRP72	Signal recognition particle subunit SRP72	41	24	8.14173	8.14282	8.15362	8.14255	8.17096	8.18895	0.021427	8.15677	0.907782	0.394005	0.568172	-6.87966	Not significant
O76095	JTB	Protein JTB	14	2	7.97289	7.89408	7.94994	8.05104	7.96059	8.01993	0.071552	7.97475	2.10405	0.0732057	0.198664	-5.3722	Not significant
O94760	DDAH1	N(G),N(G)-dimethylarginine dimethylaminohydrolase 1	39	7	7.40938	7.42866	7.46234	7.47408	7.5871	7.49678	0.0858594	7.47639	2.42044	0.0458673	0.149271	-4.90278	Not significant
O94762	RECQL5	ATP-dependent DNA helicase Q5	18	17	6.82516	6.82219	6.80407	6.9313	6.91285	6.90694	0.0998884	6.86708	4.46457	0.00287907	0.0307529	-1.97129	Not significant
O94763	URI1	Unconventional prefoldin RPB5 interactor 1	38	14	7.09661	7.11184	7.07154	7.07461	7.11796	7.02189	-0.0218442	7.08241	-0.704223	0.503915	0.66204	-7.05019	Not significant
O94766	B3GAT3	Galactosylgalactosylxylosylprotein 3-beta-glucuronosyltransferase 3	28	6	7.0078	7.07238	7.01541	7.12387	7.0496	7.13826	0.0720448	7.06789	2.16239	0.0671499	0.188823	-5.28649	Not significant
O94776	MTA2	Metastasis-associated protein MTA2	34	23	7.69574	7.74263	7.74983	7.82797	7.8012	7.80003	0.0803356	7.76957	3.13642	0.01634	0.0826792	-3.83168	Not significant
O94804	STK10	Serine/threonine-protein kinase 10	19	15	7.41656	7.40926	7.47374	7.37185	7.38593	7.47323	-0.0228509	7.42176	-0.645641	0.538978	0.691161	-7.09241	Not significant
O94806	PRKD3	Serine/threonine-protein kinase D3	6	3	6.22787	6.46249	6.28255	6.49464	6.2393	6.29999	0.0203455	6.33447	0.249127	0.810374	0.889305	-7.28751	Not significant
O94808	GFPT2	Glutamine--fructose-6-phosphate aminotransferase [isomerizing] 2	28	12	7.44197	7.50643	7.55413	7.39044	7.42408	7.4913	-0.0655722	7.46806	-1.66834	0.138936	0.296593	-5.99014	Not significant
O94817	ATG12	Ubiquitin-like protein ATG12	11	2	8.98428	9.0027	9.00316	8.93078	8.98585	9.01013	-0.0211269	8.98615	-0.756256	0.474037	0.636351	-7.01004	Not significant
O94819	KBTBD11	Kelch repeat and BTB domain-containing protein 11	7	4	6.30224	6.47276	6.45566	6.54117	6.49478	6.52304	0.109441	6.46494	2.3233	0.0529307	0.162618	-5.04791	Not significant
O94822	LTN1	E3 ubiquitin-protein ligase listerin	10	18	7.1877	7.19351	7.20586	7.12069	7.17213	7.15949	-0.044921	7.17323	-1.83741	0.108516	0.253713	-5.75607	Not significant
O94826	TOMM70	Mitochondrial import receptor subunit TOM70	55	28	8.1047	8.0978	8.17736	8.12491	8.12919	8.1891	0.0211165	8.13718	0.64943	0.536665	0.689483	-7.08978	Not significant
O94830	DDHD2	Phospholipase DDHD2	10	7	6.65489	6.75512	6.65039	6.78806	6.69495	6.70284	0.0418179	6.70771	1.04085	0.332365	0.511197	-6.74988	Not significant
O94842	TOX4	TOX high mobility group box family member 4	16	5	7.07368	7.13215	7.16123	7.01285	7.12009	7.00942	-0.074898	7.0849	-1.88914	0.100564	0.242385	-5.68282	Not significant
O94851	MICAL2	[F-actin]-monooxygenase MICAL2	21	18	7.08114	7.16163	7.12144	7.21475	7.19477	7.24004	0.0951141	7.16896	3.26317	0.0136938	0.0746856	-3.64494	Not significant
O94854	KIAA0754	Uncharacterized protein KIAA0754	5	5	6.35476	6.46652	6.46829	6.45301	6.32884	6.53932	0.0105323	6.43513	0.181517	0.861077	0.923318	-7.30395	Not significant
O94855	SEC24D	Protein transport protein Sec24D	12	10	7.45697	7.44129	7.39209	7.55606	7.60698	7.51785	0.130181	7.4952	4.03486	0.00490645	0.0410291	-2.54739	Not significant
O94864	SUPT7L	STAGA complex 65 subunit gamma	4	2	6.98981	7.17301	7.1306	7.27089	7.1825	7.23507	0.131681	7.16365	2.60171	0.0351616	0.128297	-4.63084	Not significant
O94868	FCHSD2	F-BAR and double SH3 domains protein 2	4	3	5.82895	5.93973	5.92691	6.10621	5.93674	5.96919	0.10552	5.95129	2.04087	0.0803792	0.210889	-5.46443	Not significant
O94874	UFL1	E3 UFM1-protein ligase 1	35	25	7.82717	7.8148	7.83648	7.82078	7.85967	7.80684	0.00294626	7.82762	0.11932	0.908355	0.949812	-7.31455	Not significant
O94880	PHF14	PHD finger protein 14	15	12	7.62811	7.64953	7.64436	7.6779	7.6454	7.70084	0.0340455	7.65769	1.37179	0.212244	0.383708	-6.37493	Not significant
O94885	SASH1	SAM and SH3 domain-containing protein 1	1	2	7.62641	7.57247	7.68538	7.57723	7.6768	7.59735	-0.0109635	7.6226	-0.276306	0.790248	0.876076	-7.27947	Not significant
O94887	FARP2	FERM, ARHGEF and pleckstrin domain-containing protein 2	3	3	7.64975	7.51162	7.69733	7.64974	7.52932	7.68261	0.000989313	7.62006	0.0168645	0.987013	0.991958	-7.32248	Not significant
O94888	UBXN7	UBX domain-containing protein 7	19	8	7.64542	7.63223	7.61442	7.64084	7.61256	7.64631	0.00254567	7.63196	0.108222	0.916839	0.954384	-7.31599	Not significant
O94901	SUN1	SUN domain-containing protein 1	21	14	7.52998	7.54778	7.50428	7.59407	7.57404	7.56438	0.0501522	7.55242	2.08363	0.0754521	0.202003	-5.40209	Not significant
O94903	PLPBP	Pyridoxal phosphate homeostasis protein	35	9	7.79347	7.78675	7.86692	7.75459	7.78255	7.80715	-0.034285	7.79857	-1.11183	0.302731	0.481212	-6.67533	Not significant
O94905	ERLIN2	Erlin-2	30	8	7.87321	7.81954	7.89183	7.78404	7.83698	7.83675	-0.042271	7.84039	-1.41829	0.19882	0.36952	-6.31722	Not significant
O94906	PRPF6	Pre-mRNA-processing factor 6	30	30	7.90015	7.89655	7.89614	7.9156	7.86248	7.88571	-0.00968848	7.89277	-0.4021	0.699539	0.812749	-7.23176	Not significant
O94907	DKK1	Dickkopf-related protein 1	8	2	5.64088	6.03033	5.8935	6.2482	6.14037	5.8661	0.229984	5.9699	1.86613	0.104029	0.246692	-5.71549	Not significant
O94913	PCF11	Pre-mRNA cleavage complex 2 protein Pcf11	10	12	7.40316	7.42296	7.39273	7.39225	7.36368	7.45619	-0.00224446	7.40516	-0.0742031	0.942913	0.968045	-7.31951	Not significant
O94915	FRYL	Protein furry homolog-like	3	8	7.06574	7.127	6.98835	7.03474	6.96909	7.10141	-0.0252856	7.04772	-0.540487	0.60553	0.74163	-7.15991	Not significant
O94916	NFAT5	Nuclear factor of activated T-cells 5	7	8	6.52407	6.52084	6.40338	6.56228	6.57668	6.58958	0.0934212	6.52947	2.51817	0.0397326	0.13829	-4.75628	Not significant
O94919	ENDOD1	Endonuclease domain-containing 1 protein	11	4	6.39497	6.49698	6.56927	6.62521	6.4135	6.51291	0.0301353	6.50214	0.475138	0.649076	0.775694	-7.1963	Not significant
O94923	GLCE	D-glucuronyl C5-epimerase	10	6	6.72699	6.76589	6.81488	6.89453	6.75283	6.86828	0.069293	6.8039	1.59431	0.154652	0.316404	-6.08964	Not significant
O94925	GLS	Glutaminase kidney isoform, mitochondrial	40	20	7.74787	7.7729	7.76389	7.76565	7.72613	7.80773	0.00494824	7.76403	0.175919	0.865311	0.925531	-7.30508	Not significant
O94927	HAUS5	HAUS augmin-like complex subunit 5	13	7	6.30685	6.41352	6.42573	6.42834	6.39237	6.35629	0.0103001	6.38718	0.265837	0.797982	0.881777	-7.28266	Not significant
O94952	FBXO21	F-box only protein 21	7	3	7.5488	7.2867	7.35428	7.15399	7.42598	7.21441	-0.131798	7.33069	-1.49082	0.17939	0.347558	-6.22509	Not significant
O94964	SOGA1	Protein SOGA1	4	2	5.76078	5.91276	5.87008	5.88476	5.66682	5.98095	-0.00369752	5.84602	-0.0458091	0.964735	0.979902	-7.32145	Not significant
O94966	USP19	Ubiquitin carboxyl-terminal hydrolase 19	11	10	6.82467	6.88615	6.89379	6.97767	6.91423	6.98153	0.0896109	6.91301	2.85121	0.0244964	0.103334	-4.25639	Not significant
O94973	AP2A2	AP-2 complex subunit alpha-2	36	17	7.10848	7.1489	7.11187	7.19881	7.205	7.18518	0.0732506	7.15971	3.09531	0.0173115	0.0855021	-3.89255	Not significant
O94979	SEC31A	Protein transport protein Sec31A	29	32	7.98398	8.00849	7.97038	8.08241	8.11742	8.08087	0.105954	8.04059	4.33685	0.00336367	0.03301	-2.13972	Not significant
O94992	HEXIM1	Protein HEXIM1	47	9	8.19755	8.20693	8.10907	8.11844	8.08585	8.06381	-0.0818141	8.13027	-2.42258	0.045723	0.149271	-4.89957	Not significant
O95067	CCNB2	G2/mitotic-specific cyclin-B2	9	3	6.98428	7.08991	7.0365	6.33915	6.28799	6.27978	-0.734593	6.6696	-21.4793	1.1172330514282e-07	8.91568813360783e-05	8.55953	Downregulated
O95071	UBR5	E3 ubiquitin-protein ligase UBR5	17	39	7.12591	7.12734	7.18089	7.22142	7.1294	7.18056	0.0324163	7.16092	1.00814	0.346773	0.524833	-6.78301	Not significant
O95081	AGFG2	Arf-GAP domain and FG repeat-containing protein 2	15	6	6.40955	6.48401	6.4264	6.53828	6.36171	6.5034	0.0278093	6.45389	0.568802	0.587169	0.729287	-7.1428	Not significant
O95104	SCAF4	Splicing factor, arginine/serine-rich 15	10	7	7.34394	7.39719	7.37569	7.33154	7.40176	7.4306	0.0156957	7.38012	0.479172	0.646343	0.773628	-7.19419	Not significant
O95139	NDUFB6	NADH dehydrogenase [ubiquinone] 1 beta subcomplex subunit 6	26	5	8.42557	8.44864	8.44311	8.38433	8.33624	8.37201	-0.0749184	8.40165	-3.08178	0.0176444	0.0862439	-3.9126	Not significant
O95140	MFN2	Mitofusin-2	10	7	7.00416	7.05473	7.00826	7.13572	7.06165	7.09816	0.0761295	7.06045	2.60438	0.0350247	0.128229	-4.62682	Not significant
O95149	SNUPN	Snurportin-1	18	7	7.48835	7.41609	7.43238	7.15696	7.20372	7.11837	-0.285921	7.30264	-8.76791	4.88621136750346e-05	0.00273217	2.45644	Downregulated
O95155	UBE4B	Ubiquitin conjugation factor E4 B	13	13	6.47343	6.58425	6.55942	6.66528	6.5574	6.66041	0.0886659	6.58336	2.09633	0.074047	0.199891	-5.38351	Not significant
O95159	ZFPL1	Zinc finger protein-like 1	22	5	7.2382	7.24505	7.31651	7.33668	7.35893	7.39661	0.0974882	7.31533	3.12151	0.0166855	0.0837815	-3.85374	Not significant
O95163	ELP1	Elongator complex protein 1	26	27	7.28752	7.38343	7.30563	7.27168	7.2675	7.3007	-0.0455653	7.30274	-1.44157	0.192387	0.361784	-6.28792	Not significant
O95166	GABARAP	Gamma-aminobutyric acid receptor-associated protein	15	2	9.03567	8.90205	9.05436	8.85619	9.00003	8.95803	-0.0592787	8.96772	-1.12262	0.298422	0.476487	-6.66371	Not significant
O95167	NDUFA3	NADH dehydrogenase [ubiquinone] 1 alpha subcomplex subunit 3	50	4	7.10953	6.94925	6.94961	6.95511	7.13506	6.99172	0.0245003	7.01505	0.398681	0.701944	0.813938	-7.23328	Not significant
O95168	NDUFB4	NADH dehydrogenase [ubiquinone] 1 beta subcomplex subunit 4	40	4	6.5101	6.58611	6.66876	6.68556	6.6287	6.72605	0.0917778	6.63421	2.00718	0.0844849	0.217053	-5.51333	Not significant
O95169	NDUFB8	NADH dehydrogenase [ubiquinone] 1 beta subcomplex subunit 8, mitochondrial	37	5	6.37037	6.29981	6.39244	6.24406	6.40935	6.36185	-0.0157857	6.34632	-0.332031	0.749532	0.849494	-7.26045	Not significant
O95182	NDUFA7	NADH dehydrogenase [ubiquinone] 1 alpha subcomplex subunit 7	68	9	7.90613	7.96435	8.03678	7.99274	7.86847	8.04117	-0.00162731	7.96827	-0.0309768	0.976148	0.986391	-7.3221	Not significant
O95197	RTN3	Reticulon-3	4	4	8.42037	8.28515	8.27419	8.25884	8.31646	8.0006	-0.134601	8.25927	-1.60194	0.152959	0.314334	-6.07948	Not significant
O95202	LETM1	Mitochondrial proton/calcium exchanger protein	40	26	7.85797	7.83054	7.8484	7.84818	7.82057	7.87942	0.00375715	7.84751	0.147798	0.886646	0.937309	-7.31024	Not significant
O95208	EPN2	Epsin-2	13	7	7.05917	7.01329	7.01871	6.98844	7.06606	7.06205	0.00846215	7.03462	0.278074	0.788945	0.875296	-7.27892	Not significant
O95210	STBD1	Starch-binding domain-containing protein 1	20	7	7.52833	7.56438	7.52839	7.67961	7.57824	7.76765	0.1348	7.60777	2.85543	0.0243484	0.102992	-4.25007	Not significant
O95218	ZRANB2	Zinc finger Ran-binding domain-containing protein 2	25	10	7.34471	7.28874	7.26656	7.31652	7.37084	7.29153	0.0262931	7.31315	0.806102	0.446554	0.613554	-6.96932	Not significant
O95219	SNX4	Sorting nexin-4	23	8	6.754	6.76021	6.77257	6.66997	6.69941	6.65795	-0.086478	6.71902	-3.69276	0.00765038	0.0541633	-3.02467	Not significant
O95229	ZWINT	ZW10 interactor	7	2	8.22818	8.4084	8.33671	8.12184	8.21968	8.13207	-0.166571	8.24115	-3.29708	0.0130663	0.0722218	-3.59523	Not significant
O95232	LUC7L3	Luc7-like protein 3	30	15	8.60436	8.59745	8.54365	8.54432	8.56028	8.56729	-0.0245242	8.56956	-0.939898	0.378391	0.554056	-6.84958	Not significant
O95239	KIF4A	Chromosome-associated kinesin KIF4A	15	17	7.46051	7.48977	7.47006	7.20329	7.12225	7.20104	-0.297924	7.32448	-9.9811	2.08486444951861e-05	0.00160613	3.36795	Downregulated
O95248	SBF1	Myotubularin-related protein 5	6	9	5.88666	5.91478	5.91416	6.049	6.00824	5.9581	0.0999154	5.95516	3.35517	0.012062	0.0698711	-3.51036	Not significant
O95249	GOSR1	Golgi SNAP receptor complex member 1	26	7	7.30676	7.36819	7.30963	7.33807	7.38365	7.3656	0.0342459	7.34532	1.23193	0.25753	0.433767	-6.54156	Not significant
O95251	KAT7	Histone acetyltransferase KAT7	11	7	7.4182	7.48585	7.34917	7.55339	7.43515	7.55006	0.095132	7.4653	2.03361	0.0812476	0.212353	-5.475	Not significant
O95260	ATE1	Arginyl-tRNA--protein transferase 1	31	10	7.61397	7.63656	7.60924	7.73337	7.657	7.78791	0.106165	7.67301	2.93932	0.0215939	0.0961568	-4.12464	Not significant
O95292	VAPB	Vesicle-associated membrane protein-associated protein B/C	45	10	8.44931	8.48141	8.49241	8.39944	8.4004	8.42284	-0.066815	8.44097	-2.78999	0.0267529	0.108401	-4.34812	Not significant
O95295	SNAPIN	SNARE-associated protein Snapin	38	4	7.64771	7.69995	7.74077	7.81761	7.759	7.80857	0.0989129	7.7456	3.05835	0.0182375	0.0878792	-3.94739	Not significant
O95297	MPZL1	Myelin protein zero-like protein 1	18	5	7.64116	7.7372	7.7521	7.76203	7.79808	7.79475	0.0748061	7.74755	2.15311	0.0680787	0.190281	-5.30016	Not significant
O95298	NDUFC2	NADH dehydrogenase [ubiquinone] 1 subunit C2	37	5	8.13916	8.1125	8.08645	8.19836	8.10333	8.21988	0.0611539	8.14328	1.69264	0.134113	0.289912	-5.95705	Not significant
O95299	NDUFA10	NADH dehydrogenase [ubiquinone] 1 alpha subcomplex subunit 10, mitochondrial	30	14	7.63948	7.6031	7.66597	7.61051	7.59124	7.69258	-0.00474123	7.63381	-0.137874	0.8942	0.9414	-7.31185	Not significant
O95302	FKBP9	Peptidyl-prolyl cis-trans isomerase FKBP9	24	13	7.66516	7.56862	7.59429	7.58382	7.58788	7.55151	-0.0349509	7.59188	-1.10854	0.304058	0.482717	-6.67887	Not significant
O95336	PGLS	6-phosphogluconolactonase	49	10	8.0654	8.10505	8.06277	8.07615	8.06186	8.1011	0.00196306	8.07872	0.0784411	0.93966	0.966154	-7.31914	Not significant
O95340	PAPSS2	Bifunctional 3'-phosphoadenosine 5'-phosphosulfate synthase 2	36	17	7.93107	7.95744	7.99317	7.95281	7.90449	7.9531	-0.0237637	7.94868	-0.852234	0.422126	0.592734	-6.92971	Not significant
O95347	SMC2	Structural maintenance of chromosomes protein 2	40	50	7.88029	7.89244	7.90658	7.66473	7.6479	7.71992	-0.215588	7.78531	-7.8882	9.67365338097096e-05	0.0041183	1.71932	Downregulated
O95352	ATG7	Ubiquitin-like modifier-activating enzyme ATG7	24	13	7.29795	7.34474	7.33113	7.3025	7.32814	7.34853	0.00178406	7.3255	0.069664	0.946399	0.969972	-7.31988	Not significant
O95359	TACC2	Transforming acidic coiled-coil-containing protein 2	8	17	7.60885	7.57916	7.51987	7.54347	7.62976	7.57819	0.0145124	7.57655	0.42051	0.686652	0.803157	-7.22335	Not significant
O95361	TRIM16	Tripartite motif-containing protein 16	37	16	6.95066	7.05226	6.95842	6.91286	6.92031	6.89326	-0.0783011	6.94796	-2.37391	0.0491221	0.155012	-4.97238	Not significant
O95363	FARS2	Phenylalanine--tRNA ligase, mitochondrial	6	3	7.07441	7.11665	7.05901	7.21321	7.16142	7.16521	0.0965868	7.13165	3.47652	0.0102216	0.0639551	-3.33423	Not significant
O95365	ZBTB7A	Zinc finger and BTB domain-containing protein 7A	3	2	6.71947	6.43794	6.42904	5.98333	6.25132	5.90232	-0.48316	6.28724	-4.42333	0.00302658	0.0311568	-2.02541	Not significant
O95372	LYPLA2	Acyl-protein thioesterase 2	37	7	8.19088	8.13603	8.22989	7.9972	8.09367	7.96597	-0.166651	8.10227	-4.0352	0.00490433	0.0410291	-2.54692	Not significant
O95373	IPO7	Importin-7	28	25	7.74977	7.71219	7.65011	7.62375	7.6469	7.60014	-0.0804243	7.66381	-2.50758	0.0403542	0.139433	-4.77216	Not significant
O95376	ARIH2	E3 ubiquitin-protein ligase ARIH2	16	8	7.92264	7.9261	7.91254	7.89184	7.92355	7.96145	0.00518369	7.92302	0.198094	0.84857	0.917016	-7.30039	Not significant
O95391	SLU7	Pre-mRNA-splicing factor SLU7	22	12	7.3569	7.30515	7.42656	7.36232	7.36078	7.37602	0.00350464	7.36462	0.10283	0.920965	0.956345	-7.31663	Not significant
O95394	PGM3	Phosphoacetylglucosamine mutase	24	13	7.88705	7.88683	7.89607	7.9415	7.9153	7.90538	0.0307437	7.90536	1.35271	0.217982	0.39081	-6.3983	Not significant
O95395	GCNT3	Beta-1,3-galactosyl-O-glycosyl-glycoprotein beta-1,6-N-acetylglucosaminyltransferase 3	4	2	6.66249	6.63979	6.73456	6.84833	6.94417	6.94924	0.234964	6.79643	6.0245	0.000517722	0.0112117	-0.104503	Not significant
O95396	MOCS3	Adenylyltransferase and sulfurtransferase MOCS3	8	3	6.44562	6.71688	6.45086	6.59346	6.48093	6.51743	-0.00717822	6.5342	-0.0956952	0.92643	0.959272	-7.31744	Not significant
O95400	CD2BP2	CD2 antigen cytoplasmic tail-binding protein 2	25	7	7.76221	7.69068	7.77819	7.66256	7.76276	7.7192	-0.0288524	7.72927	-0.789738	0.455452	0.621282	-6.98293	Not significant
O95425	SVIL	Supervillin	10	19	7.03091	7.03902	7.01617	7.13335	7.11409	7.09491	0.0854178	7.07141	3.67335	0.00784982	0.0548093	-3.05222	Not significant
O95429	BAG4	BAG family molecular chaperone regulator 4	29	8	7.75545	7.71684	7.64664	7.70565	7.69341	7.72264	0.000926203	7.70677	0.0284149	0.97812	0.987574	-7.32218	Not significant
O95433	AHSA1	Activator of 90 kDa heat shock protein ATPase homolog 1	66	17	7.4701	7.49919	7.47042	7.34349	7.33963	7.37301	-0.127862	7.41597	-5.39661	0.000993275	0.0165001	-0.814586	Not significant
O95453	PARN	Poly(A)-specific ribonuclease PARN	32	20	8.20491	8.20626	8.20291	8.20419	8.24689	8.19734	0.0114493	8.21042	0.474423	0.649561	0.775973	-7.19668	Not significant
O95456	PSMG1	Proteasome assembly chaperone 1	16	5	7.81955	7.88768	7.81084	7.74484	7.72142	7.87429	-0.0591714	7.80977	-1.30225	0.233816	0.408217	-6.45916	Not significant
O95466	FMNL1	Formin-like protein 1	14	13	7.54934	7.57448	7.53093	7.47034	7.57118	7.54284	-0.0234608	7.53985	-0.724692	0.492018	0.652232	-7.03469	Not significant
O95470	SGPL1	Sphingosine-1-phosphate lyase 1	29	14	7.63968	7.6201	7.65174	7.65335	7.67008	7.69811	0.0366755	7.65551	1.50924	0.174738	0.341157	-6.20131	Not significant
O95477	ABCA1	ATP-binding cassette sub-family A member 1	3	4	6.26821	6.34234	6.32756	6.57965	6.779	6.7904	0.403651	6.51453	6.92516	0.000220341	0.00708028	0.825879	Upregulated
O95478	NSA2	Ribosome biogenesis protein NSA2 homolog	29	8	8.37326	8.34851	8.47859	8.33156	8.28538	8.36276	-0.0735549	8.36334	-1.81848	0.111576	0.257448	-5.7827	Not significant
O95479	H6PD	GDH/6PGL endoplasmic bifunctional protein	14	11	7.39981	7.42834	7.44717	7.57776	7.47309	7.56198	0.112501	7.48136	3.30871	0.0128582	0.0718661	-3.57821	Not significant
O95486	SEC24A	Protein transport protein Sec24A	19	15	7.27684	7.32427	7.32489	7.32143	7.30722	7.28809	-0.00308384	7.30713	-0.12169	0.906545	0.948901	-7.31423	Not significant
O95487	SEC24B	Protein transport protein Sec24B	12	11	7.62114	7.66215	7.61955	7.63803	7.65289	7.65423	0.0140991	7.64133	0.589987	0.57364	0.720616	-7.12948	Not significant
O95490	ADGRL2	Adhesion G protein-coupled receptor L2	2	2	6.42048	6.56619	6.48619	6.59532	6.39742	6.4365	-0.0145364	6.48368	-0.244507	0.813812	0.892441	-7.28879	Not significant
O95551	TDP2	Tyrosyl-DNA phosphodiesterase 2	26	8	7.43128	7.54349	7.46331	7.55076	7.47066	7.45013	0.0111589	7.48494	0.277794	0.789151	0.875367	-7.279	Not significant
O95562	SFT2D2	Vesicle transport protein SFT2B	7	2	7.71814	7.76501	7.91161	7.67841	7.57821	7.58047	-0.185889	7.70531	-3.39715	0.0113879	0.0681283	-3.44925	Not significant
O95571	ETHE1	Persulfide dioxygenase ETHE1, mitochondrial	37	7	7.85727	7.87474	7.8845	7.91426	7.84368	7.77983	-0.0262512	7.85905	-0.717741	0.496037	0.656025	-7.04	Not significant
O95573	ACSL3	Long-chain-fatty-acid--CoA ligase 3	35	18	7.26032	7.28345	7.32815	7.29702	7.30128	7.35906	0.0284803	7.30488	0.950429	0.373373	0.548645	-6.83954	Not significant
O95602	POLR1A	DNA-directed RNA polymerase I subunit RPA1	27	36	7.41574	7.40591	7.39495	7.49221	7.45777	7.5061	0.0798295	7.44545	3.30598	0.0129068	0.0719223	-3.58221	Not significant
O95613	PCNT	Pericentrin	2	6	6.42502	6.53164	6.4999	6.48902	6.37387	6.35091	-0.0809202	6.44506	-1.78713	0.116825	0.265582	-5.82658	Not significant
O95619	YEATS4	YEATS domain-containing protein 4	23	6	7.5571	7.55956	7.50318	7.51916	7.52162	7.48675	-0.0307712	7.52456	-1.15534	0.285655	0.463653	-6.62795	Not significant
O95625	ZBTB11	Zinc finger and BTB domain-containing protein 11	5	5	6.54232	6.52935	6.4867	6.64064	6.53338	6.6302	0.0819522	6.56043	2.3013	0.0546788	0.165595	-5.08068	Not significant
O95628	CNOT4	CCR4-NOT transcription complex subunit 4	15	8	7.28878	7.33274	7.19346	7.31755	7.25661	7.31102	0.0234026	7.28336	0.581884	0.578793	0.723851	-7.13463	Not significant
O95630	STAMBP	STAM-binding protein	25	9	7.19055	7.18591	7.2561	7.27748	7.27087	7.32637	0.0807239	7.25121	2.67428	0.0316337	0.119512	-4.52181	Not significant
O95639	CPSF4	Cleavage and polyadenylation specificity factor subunit 4	44	9	7.25101	7.27262	7.26185	7.23056	7.30708	7.21288	-0.0116512	7.256	-0.379588	0.715442	0.823526	-7.24155	Not significant
O95671	ASMTL	N-acetylserotonin O-methyltransferase-like protein	16	8	7.06089	7.06628	7.11316	7.0834	6.97485	7.08388	-0.0327368	7.06374	-0.891281	0.402211	0.574487	-6.89479	Not significant
O95674	CDS2	Phosphatidate cytidylyltransferase 2	23	7	7.57755	7.61214	7.54434	7.64383	7.58429	7.59424	0.0294424	7.59273	1.00649	0.347515	0.525449	-6.78467	Not significant
O95677	EYA4	Eyes absent homolog 4	2	2	5.17388	5.55672	5.44643	5.54572	5.35006	5.70075	0.139838	5.46226	1.19693	0.27008	0.447129	-6.5815	Not significant
O95684	FGFR1OP	FGFR1 oncogene partner	11	4	7.70942	7.69534	7.73043	7.72645	7.76408	7.70458	0.019974	7.72172	0.768274	0.467308	0.631998	-7.00042	Not significant
O95707	POP4	Ribonuclease P protein subunit p29	22	3	6.78921	6.6333	6.77123	6.62512	6.72332	6.62747	-0.0726092	6.69494	-1.47666	0.183044	0.352421	-6.24327	Not significant
O95714	HERC2	E3 ubiquitin-protein ligase HERC2	3	14	6.74289	6.90693	6.86248	6.97841	6.93885	6.88246	0.0958063	6.88534	2.02022	0.0828719	0.214867	-5.49443	Not significant
O95721	SNAP29	Synaptosomal-associated protein 29	53	12	7.48886	7.41704	7.47352	7.30854	7.33307	7.35519	-0.127542	7.39604	-4.4556	0.00291047	0.0308731	-1.98304	Not significant
O95747	OXSR1	Serine/threonine-protein kinase OSR1	33	11	8.02191	7.995	8.01814	8.01379	7.99596	7.96203	-0.021088	8.00114	-0.849318	0.423641	0.594332	-6.93226	Not significant
O95749	GGPS1	Geranylgeranyl pyrophosphate synthase	18	6	7.92997	7.91688	7.89271	7.89368	7.947	7.85102	-0.0159542	7.90521	-0.517349	0.620766	0.752582	-7.17329	Not significant
O95757	HSPA4L	Heat shock 70 kDa protein 4L	41	27	7.8108	7.87211	7.82235	7.89856	7.88106	7.85844	0.0442693	7.85722	1.64644	0.143423	0.302158	-6.01979	Not significant
O95758	PTBP3	Polypyrimidine tract-binding protein 3	22	8	6.63613	6.65013	6.65957	6.7556	6.64723	6.6966	0.0512044	6.67421	1.59614	0.154245	0.316028	-6.0872	Not significant
O95772	STARD3NL	STARD3 N-terminal-like protein	8	2	6.79211	6.58805	6.78097	6.97844	6.72101	6.78579	0.108039	6.77439	1.35749	0.216532	0.389177	-6.39246	Not significant
O95777	LSM8	U6 snRNA-associated Sm-like protein LSm8	52	3	6.80314	6.79419	6.89636	6.83959	6.82952	6.7229	-0.0338924	6.81428	-0.789375	0.455651	0.621416	-6.98323	Not significant
O95782	AP2A1	AP-2 complex subunit alpha-1	42	28	7.61428	7.5945	7.57539	7.6238	7.56655	7.59007	-0.00124794	7.5941	-0.0480776	0.96299	0.97858	-7.32133	Not significant
O95785	WIZ	Protein Wiz	5	5	7.19685	7.23756	7.19253	7.23156	7.14652	7.1858	-0.0210174	7.19847	-0.698516	0.507265	0.665165	-7.05445	Not significant
O95793	STAU1	Double-stranded RNA-binding protein Staufen homolog 1	41	19	7.35799	7.31964	7.40909	7.28591	7.31046	7.31187	-0.0594939	7.33249	-2.02042	0.0828481	0.214867	-5.49415	Not significant
O95801	TTC4	Tetratricopeptide repeat protein 4	38	10	7.09419	7.1189	7.17265	7.11483	7.03675	7.11659	-0.0391898	7.10898	-1.15873	0.284357	0.462155	-6.6242	Not significant
O95810	CAVIN2	Caveolae-associated protein 2	31	11	7.91287	7.96224	7.8455	7.83092	7.98746	7.86362	-0.0128735	7.90044	-0.263498	0.799713	0.882753	-7.28336	Not significant
O95816	BAG2	BAG family molecular chaperone regulator 2	47	10	8.22017	8.15733	8.17437	8.05413	8.09404	8.00089	-0.134264	8.11682	-4.12585	0.00437262	0.0385529	-2.42317	Not significant
O95817	BAG3	BAG family molecular chaperone regulator 3	46	17	7.89289	7.84909	7.88284	7.804	7.91961	7.77644	-0.0415857	7.85414	-1.02755	0.338168	0.516384	-6.76345	Not significant
O95819	MAP4K4	Mitogen-activated protein kinase kinase kinase kinase 4	11	8	6.77467	6.85818	6.79851	6.8666	6.85839	6.85343	0.0490175	6.83496	1.72849	0.127286	0.279593	-5.90789	Not significant
O95822	MLYCD	Malonyl-CoA decarboxylase, mitochondrial	7	3	7.68809	7.81331	7.76893	7.91903	7.86715	7.75678	0.0908736	7.80222	1.81414	0.112288	0.258575	-5.78879	Not significant
O95825	CRYZL1	Quinone oxidoreductase-like protein 1	16	6	7.49917	7.47136	7.47523	7.43664	7.48817	7.47983	-0.0137033	7.47507	-0.544583	0.602855	0.739676	-7.15749	Not significant
O95831	AIFM1	Apoptosis-inducing factor 1, mitochondrial	34	19	8.69071	8.7188	8.69772	8.67666	8.67357	8.66671	-0.0300916	8.68736	-1.35839	0.21626	0.388915	-6.39136	Not significant
O95834	EML2	Echinoderm microtubule-associated protein-like 2	19	11	7.41762	7.43042	7.49809	7.57506	7.59251	7.63215	0.151197	7.52431	4.87589	0.0017731	0.0231517	-1.44522	Not significant
O95848	NUDT14	Uridine diphosphate glucose pyrophosphatase	13	2	5.98206	6.06415	6.08231	6.4223	6.15126	6.17328	0.206105	6.14589	2.83721	0.0249942	0.104504	-4.27735	Not significant
O95858	TSPAN15	Tetraspanin-15	20	5	7.78487	7.80302	7.73494	7.88208	7.80615	7.8913	0.0855717	7.81706	2.58679	0.0359359	0.129667	-4.65324	Not significant
O95861	BPNT1	3'(2'),5'-bisphosphate nucleotidase 1	32	9	7.37934	7.43813	7.43705	7.38669	7.37581	7.44486	-0.0157195	7.41031	-0.518096	0.620271	0.75227	-7.17287	Not significant
O95864	FADS2	Fatty acid desaturase 2	6	3	7.02685	7.02041	7.15841	7.25971	7.20073	7.21532	0.156694	7.14691	3.72156	0.00736464	0.0532127	-2.98389	Not significant
O95865	DDAH2	N(G),N(G)-dimethylarginine dimethylaminohydrolase 2	46	10	8.31444	8.27548	8.25995	8.4006	8.31846	8.34288	0.070689	8.31864	2.31613	0.0534941	0.163777	-5.05859	Not significant
O95870	ABHD16A	Protein ABHD16A	17	9	7.19001	7.23661	7.18577	7.31004	7.17966	7.29297	0.0567585	7.23251	1.44306	0.191982	0.361609	-6.28604	Not significant
O95881	TXNDC12	Thioredoxin domain-containing protein 12	35	5	8.35784	8.32817	8.39437	8.17006	8.21328	8.20876	-0.162763	8.27875	-5.90256	0.000585324	0.0118166	-0.238273	Not significant
O95900	TRUB2	Mitochondrial mRNA pseudouridine synthase TRUB2	23	6	7.12408	7.16801	7.10504	7.20039	7.18523	7.19309	0.0605277	7.16264	2.36733	0.0496006	0.155567	-4.9822	Not significant
O95905	ECD	Protein ecdysoneless homolog	6	4	5.8964	5.91276	5.87422	6.10547	6.0257	6.03245	0.160076	5.9745	5.37544	0.00101622	0.0166498	-0.839463	Not significant
O95926	SYF2	Pre-mRNA-splicing factor SYF2	18	4	7.47087	7.44594	7.47765	7.55726	7.53966	7.51678	0.0730786	7.50136	3.04446	0.0185989	0.0887235	-3.96802	Not significant
O95983	MBD3	Methyl-CpG-binding domain protein 3	26	6	7.6675	7.66254	7.65765	7.4752	7.49849	7.5619	-0.150699	7.58721	-5.22692	0.00119487	0.0180291	-1.01582	Not significant
O95985	TOP3B	DNA topoisomerase 3-beta-1	10	8	7.20948	7.22912	7.26594	7.28672	7.29972	7.2808	0.0542341	7.26196	2.18044	0.0653799	0.185258	-5.25987	Not significant
O95989	NUDT3	Diphosphoinositol polyphosphate phosphohydrolase 1	33	4	7.73664	7.68758	7.74452	7.73149	7.74361	7.79937	0.0352394	7.74054	1.1921	0.271852	0.44895	-6.58695	Not significant
O95994	AGR2	Anterior gradient protein 2 homolog	50	7	7.20508	7.15202	7.13134	7.18782	7.02537	7.10177	-0.0578306	7.1339	-1.30284	0.233622	0.407994	-6.45844	Not significant
O95999	BCL10	B-cell lymphoma/leukemia 10	23	6	7.04586	7.05185	7.11229	7.26294	7.18952	7.30442	0.182292	7.16115	4.97562	0.00158225	0.0217825	-1.3214	Not significant
O96000	NDUFB10	NADH dehydrogenase [ubiquinone] 1 beta subcomplex subunit 10	37	6	7.11585	7.06748	7.25734	7.23098	7.12653	7.31114	0.075992	7.18489	1.21502	0.263531	0.440265	-6.56095	Not significant
O96005	CLPTM1	Cleft lip and palate transmembrane protein 1	25	12	7.37907	7.42115	7.41467	7.27886	7.22159	7.24348	-0.156983	7.32647	-5.93034	0.000569092	0.0116466	-0.207619	Not significant
O96006	ZBED1	Zinc finger BED domain-containing protein 1	4	2	6.06292	6.17868	6.1306	6.26035	6.05539	6.10585	0.0164592	6.1323	0.288905	0.780976	0.869272	-7.27546	Not significant
O96007	MOCS2	Molybdopterin synthase catalytic subunit	19	3	7.20888	7.20822	7.44966	7.24004	7.12537	7.31088	-0.0634887	7.25718	-0.83544	0.430906	0.600758	-6.94433	Not significant
O96008	TOMM40	Mitochondrial import receptor subunit TOM40 homolog	40	10	7.46624	7.51416	7.52181	7.57586	7.46282	7.55319	0.0298854	7.51568	0.830606	0.433458	0.602915	-6.9485	Not significant
O96011	PEX11B	Peroxisomal membrane protein 11B	20	5	7.7161	7.69192	7.56972	7.53736	7.58239	7.50913	-0.116283	7.6011	-2.68899	0.0309651	0.11802	-4.49973	Not significant
O96013	PAK4	Serine/threonine-protein kinase PAK 4	40	17	7.72234	7.72972	7.69205	7.65824	7.64873	7.63103	-0.0687069	7.68035	-2.91136	0.0224736	0.0983	-4.16641	Not significant
O96019	ACTL6A	Actin-like protein 6A	27	11	7.18766	7.16559	7.0458	6.87719	7.04586	6.7902	-0.228601	7.01872	-3.31726	0.0127075	0.0716546	-3.5657	Not significant
O96028	NSD2	Histone-lysine N-methyltransferase NSD2	8	10	6.71708	6.75428	6.72612	6.59356	6.61032	6.54412	-0.149825	6.65758	-5.50391	0.000885478	0.0152163	-0.68943	Not significant
P00338	LDHA	L-lactate dehydrogenase A chain	59	20	9.38984	9.39836	9.41352	9.36293	9.31468	9.37518	-0.0496431	9.37575	-1.92311	0.0956527	0.234864	-5.63436	Not significant
P00352	ALDH1A1	Retinal dehydrogenase 1	72	32	9.55801	9.59216	9.49006	9.64811	9.50739	9.65635	0.0572061	9.57535	1.19686	0.270106	0.447129	-6.58158	Not significant
P00374	DHFR	Dihydrofolate reductase	40	6	7.14554	7.05875	7.14461	6.43724	6.3697	6.41437	-0.709198	6.7617	-21.0111	1.30198269028834e-07	8.91568813360783e-05	8.42317	Downregulated
P00387	CYB5R3	NADH-cytochrome b5 reductase 3	41	11	7.97512	7.98623	7.94696	7.99346	7.99479	7.9008	-0.00642115	7.96623	-0.196044	0.850114	0.917236	-7.30085	Not significant
P00390	GSR	Glutathione reductase, mitochondrial	53	19	7.72672	7.82574	7.7837	7.72209	7.72339	7.71173	-0.0596503	7.74889	-1.96573	0.0898213	0.22567	-5.57319	Not significant
P00403	MT-CO2	Cytochrome c oxidase subunit 2	28	5	7.49183	7.54212	7.4325	7.50701	7.45463	7.51323	0.00280899	7.49022	0.0806941	0.937931	0.965225	-7.31894	Not significant
P00491	PNP	Purine nucleoside phosphorylase	70	15	7.91886	7.86392	7.83906	7.75679	7.7829	7.73699	-0.115053	7.81642	-3.91969	0.00568672	0.0448749	-2.70628	Not significant
P00492	HPRT1	Hypoxanthine-guanine phosphoribosyltransferase	59	9	7.96271	7.97635	8.01441	7.83342	7.87751	7.86031	-0.127411	7.92078	-4.90485	0.00171518	0.0228802	-1.40912	Not significant
P00505	GOT2	Aspartate aminotransferase, mitochondrial	54	24	8.49715	8.46418	8.50872	8.40044	8.43295	8.39401	-0.0808859	8.44958	-3.22516	0.0144355	0.0769602	-3.70078	Not significant
P00519	ABL1	Tyrosine-protein kinase ABL1	4	3	7.06194	7.09464	7.0555	6.87223	7.04338	6.76549	-0.176996	6.9822	-2.71475	0.0298289	0.115809	-4.46104	Not significant
P00533	EGFR	Epidermal growth factor receptor	46	46	7.74998	7.83223	7.81303	7.70222	7.72553	7.76988	-0.0658722	7.76548	-2.06279	0.0778152	0.206092	-5.43252	Not significant
P00558	PGK1	Phosphoglycerate kinase 1	67	24	8.83086	8.76835	8.77638	8.72414	8.69773	8.73021	-0.0745022	8.75461	-2.77483	0.0273451	0.109896	-4.37087	Not significant
P00568	AK1	Adenylate kinase isoenzyme 1	58	11	8.05702	8.06736	7.99806	8.11321	8.12788	8.1126	0.0770816	8.07935	2.86435	0.0240388	0.102173	-4.23672	Not significant
P00749	PLAU	Urokinase-type plasminogen activator	6	3	7.62416	7.57466	7.66744	7.70219	7.79024	7.82068	0.148951	7.69656	3.75835	0.00701627	0.0516622	-2.93194	Not significant
P00813	ADA	Adenosine deaminase	30	12	7.75219	7.72926	7.72227	7.75885	7.72511	7.74728	0.00917326	7.73916	0.392077	0.7066	0.817338	-7.23618	Not significant
P00966	ASS1	Argininosuccinate synthase	20	9	7.3246	7.33021	7.31014	7.43327	7.45088	7.51076	0.143319	7.39331	5.13771	0.0013188	0.0194444	-1.12325	Not significant
P01106	MYC	Myc proto-oncogene protein	4	2	5.68105	5.87007	5.75388	5.47971	5.42217	5.46817	-0.311652	5.61251	-6.43974	0.000345344	0.00949934	0.336707	Downregulated
P01111	NRAS	GTPase NRas	49	4	8.53762	8.45828	8.4107	8.46141	8.4994	8.36696	-0.0262804	8.45573	-0.572825	0.584586	0.727692	-7.14031	Not significant
P01130	LDLR	Low-density lipoprotein receptor	8	6	7.42088	7.38971	7.40745	7.12896	7.06554	7.13671	-0.295606	7.25821	-10.5819	1.41359905660797e-05	0.00121419	3.78015	Downregulated
P01137	TGFB1	Transforming growth factor beta-1	7	3	7.08764	7.33828	7.17396	7.13555	7.01691	7.15607	-0.0971169	7.1514	-1.43432	0.194369	0.364323	-6.29706	Not significant
P02462	COL4A1	Collagen alpha-1(IV) chain	4	4	7.20556	7.1684	7.32053	7.3735	7.27993	7.29785	0.0855931	7.2743	1.86611	0.104032	0.246692	-5.71552	Not significant
P02545	LMNA	Prelamin-A/C	70	52	8.75026	8.74667	8.72006	8.79695	8.75645	8.79436	0.0435883	8.76079	1.78804	0.116669	0.265521	-5.82531	Not significant
P02686	MBP	Myelin basic protein	20	5	7.11644	7.19775	7.11318	7.07751	7.21309	7.08619	-0.0168614	7.13403	-0.379788	0.7153	0.823526	-7.24146	Not significant
P02786	TFRC	Transferrin receptor protein 1	42	29	8.19476	8.22356	8.18819	8.07836	8.15522	8.10015	-0.0909271	8.1567	-3.19576	0.0150389	0.0789341	-3.74407	Not significant
P02792	FTL	Ferritin light chain	8	2	7.25137	7.24357	7.23848	7.42904	7.38153	7.34296	0.140036	7.31449	4.93438	0.00165827	0.0223631	-1.37243	Not significant
P03915	MT-ND5	NADH-ubiquinone oxidoreductase chain 5	6	3	8.04589	7.88149	7.90995	7.8638	7.99582	7.93357	-0.0147172	7.93842	-0.281493	0.786427	0.873131	-7.27784	Not significant
P04049	RAF1	RAF proto-oncogene serine/threonine-protein kinase	14	6	6.39068	6.47276	6.4206	6.44577	6.40461	6.47234	0.0128937	6.43446	0.409233	0.694532	0.80915	-7.22854	Not significant
P04062	GBA	Glucosylceramidase	9	5	8.25824	8.21476	8.17917	8.34514	8.31623	8.38706	0.132089	8.28343	4.21392	0.00391594	0.0366668	-2.30408	Not significant
P04080	CSTB	Cystatin-B	46	3	9.46552	9.32098	9.50426	9.33101	9.3308	9.36018	-0.0895893	9.38546	-1.88176	0.101663	0.243793	-5.69331	Not significant
P04083	ANXA1	Annexin A1	70	23	9.22877	9.22418	9.20203	9.21356	9.11957	9.23326	-0.0295301	9.20356	-0.858515	0.418875	0.589256	-6.92417	Not significant
P04114	APOB	Apolipoprotein B-100	0	2	8.05451	8.07607	8.15195	7.90037	7.98044	7.99872	-0.134337	8.02701	-3.51613	0.00968833	0.0624573	-3.2771	Not significant
P04150	NR3C1	Glucocorticoid receptor	33	21	7.58948	7.60303	7.58597	7.65546	7.60878	7.6717	0.0524898	7.61907	2.03891	0.0806126	0.211321	-5.46728	Not significant
P04156	PRNP	Major prion protein	20	5	8.29578	8.22755	8.22738	8.10573	8.43754	8.16372	-0.0145703	8.24295	-0.178161	0.863615	0.924359	-7.30463	Not significant
P04179	SOD2	Superoxide dismutase [Mn], mitochondrial	23	4	7.1585	7.1313	7.13731	7.4422	7.31399	7.2768	0.201957	7.24335	4.62101	0.0023874	0.0277614	-1.76827	Not significant
P04181	OAT	Ornithine aminotransferase, mitochondrial	19	8	6.98419	7.01471	6.99794	6.91285	6.94198	6.95266	-0.0631188	6.96739	-2.64383	0.0330668	0.123285	-4.56755	Not significant
P04183	TK1	Thymidine kinase, cytosolic	40	9	7.76587	7.7559	7.78603	7.1037	7.24983	7.04349	-0.63693	7.4508	-12.4379	4.77119835747892e-06	0.000576886	4.91681	Downregulated
P04350	TUBB4A	Tubulin beta-4A chain	73	3	7.71969	7.79799	7.92696	7.78597	7.85972	7.85085	0.017299	7.82353	0.325357	0.754367	0.852813	-7.2629	Not significant
P04406	GAPDH	Glyceraldehyde-3-phosphate dehydrogenase	67	23	9.48847	9.51452	9.47359	9.53125	9.45423	9.56751	0.0254731	9.50493	0.747799	0.478811	0.64025	-7.01674	Not significant
P04424	ASL	Argininosuccinate lyase	13	5	7.60134	7.54039	7.54176	7.54714	7.57344	7.61501	0.0173656	7.56985	0.579997	0.579997	0.724467	-7.13582	Not significant
P04632	CAPNS1	Calpain small subunit 1	56	8	7.8115	7.75697	7.76065	7.66745	7.73371	7.71083	-0.072376	7.74018	-2.50347	0.0405983	0.139639	-4.77833	Not significant
P04637	TP53	Cellular tumor antigen p53	5	2	5.50394	5.7547	5.5639	6.24616	5.90666	5.60306	0.311119	5.76307	2.03842	0.0806707	0.211383	-5.46799	Not significant
P04792	HSPB1	Heat shock protein beta-1	67	14	7.95684	7.90228	7.89941	8.00499	7.9073	8.01522	0.0563256	7.94767	1.55276	0.164182	0.32815	-6.14456	Not significant
P04843	RPN1	Dolichyl-diphosphooligosaccharide--protein glycosyltransferase subunit 1	48	26	8.36629	8.36123	8.38496	8.39128	8.35097	8.3811	0.00362048	8.37264	0.153249	0.882502	0.935316	-7.30931	Not significant
P04844	RPN2	Dolichyl-diphosphooligosaccharide--protein glycosyltransferase subunit 2	35	15	7.73987	7.72728	7.67749	7.69056	7.70281	7.71368	-0.0125326	7.70862	-0.48174	0.644605	0.772548	-7.19283	Not significant
P04899	GNAI2	Guanine nucleotide-binding protein G(i) subunit alpha-2	35	7	7.20492	7.15455	7.21687	7.22076	7.25516	7.17977	0.0264499	7.20534	0.870933	0.412502	0.583888	-6.91314	Not significant
P04920	SLC4A2	Anion exchange protein 2	13	11	7.05917	7.1409	7.01236	7.01504	6.89504	6.97269	-0.109885	7.01587	-2.48952	0.0414383	0.141723	-4.79927	Not significant
P05023	ATP1A1	Sodium/potassium-transporting ATPase subunit alpha-1	45	41	8.20055	8.22614	8.21302	8.26594	8.22212	8.22416	0.0241674	8.22532	0.993118	0.353552	0.530156	-6.79797	Not significant
P05026	ATP1B1	Sodium/potassium-transporting ATPase subunit beta-1	32	10	7.84066	7.84759	7.89003	7.94045	7.8651	7.89559	0.040955	7.8799	1.40254	0.203279	0.374141	-6.33688	Not significant
P05067	APP	Amyloid-beta A4 protein	21	14	7.41298	7.45782	7.38865	7.7372	7.70019	7.74496	0.30763	7.57363	10.9665	1.11355292024862e-05	0.00104823	4.03193	Upregulated
P05091	ALDH2	Aldehyde dehydrogenase, mitochondrial	43	17	7.61641	7.57107	7.59324	7.66465	7.62903	7.68211	0.0650248	7.62608	2.49115	0.0413391	0.141512	-4.79682	Not significant
P05106	ITGB3	Integrin beta-3	4	3	4.40484	4.62628	4.52397	4.71025	4.70542	4.44716	0.102575	4.56965	1.22059	0.261541	0.438606	-6.55459	Not significant
P05114	HMGN1	Non-histone chromosomal protein HMG-14	47	8	7.56278	7.56622	7.51306	7.52081	7.66126	7.45947	-0.000169589	7.54727	-0.00330083	0.997458	0.997944	-7.32264	Not significant
P05121	SERPINE1	Plasminogen activator inhibitor 1	31	9	6.95516	6.88515	6.91108	6.59308	6.59623	6.5337	-0.342791	6.74573	-11.3155	9.02627348868404e-06	0.00091195	4.25262	Downregulated
P05141	SLC25A5	ADP/ATP translocase 2	47	5	9.18154	9.07054	9.01858	8.9262	9.01873	8.95434	-0.123796	9.02832	-2.64915	0.0328119	0.122563	-4.55957	Not significant
P05165	PCCA	Propionyl-CoA carboxylase alpha chain, mitochondrial	26	16	7.94225	7.96087	7.96021	8.01594	7.98223	8.03277	0.0558661	7.98238	2.29623	0.0550899	0.166431	-5.08823	Not significant
P05166	PCCB	Propionyl-CoA carboxylase beta chain, mitochondrial	32	14	7.07628	7.04975	7.11872	7.08762	7.06389	7.16664	0.0244684	7.09382	0.699771	0.506528	0.664401	-7.05352	Not significant
P05198	EIF2S1	Eukaryotic translation initiation factor 2 subunit 1	64	22	7.63595	7.62147	7.63735	7.57365	7.58253	7.57156	-0.0556776	7.60375	-2.57812	0.0363941	0.130481	-4.66626	Not significant
P05204	HMGN2	Non-histone chromosomal protein HMG-17	37	4	8.52922	8.34288	8.55628	8.16005	8.14871	8.12236	-0.33242	8.30992	-5.9968	0.000532275	0.0112343	-0.134719	Not significant
P05362	ICAM1	Intercellular adhesion molecule 1	3	2	5.93701	5.99687	6.05896	5.83147	5.8037	5.7951	-0.187528	5.90385	-5.37337	0.0010185	0.0166498	-0.8419	Not significant
P05386	RPLP1	60S acidic ribosomal protein P1	67	2	6.68307	6.68661	6.64643	6.69077	6.6842	6.72796	0.0289403	6.68651	1.13995	0.2916	0.469226	-6.64485	Not significant
P05387	RPLP2	60S acidic ribosomal protein P2	79	9	8.90407	8.91658	8.89287	8.9181	8.79675	8.94287	-0.0186023	8.89521	-0.460734	0.658884	0.783315	-7.20374	Not significant
P05388	RPLP0	60S acidic ribosomal protein P0	50	14	9.29518	9.30683	9.36502	9.28932	9.19944	9.29169	-0.0621952	9.29125	-1.77036	0.11973	0.269304	-5.84994	Not significant
P05412	JUN	Transcription factor AP-1	18	3	6.16934	6.14607	6.1318	5.57736	5.6062	5.51166	-0.583997	5.85707	-18.868	2.7442821928022e-07	0.000120807	7.74128	Downregulated
P05423	POLR3D	DNA-directed RNA polymerase III subunit RPC4	8	3	7.50959	7.5633	7.60849	7.58113	7.5079	7.66059	0.0227467	7.57183	0.506851	0.627745	0.758141	-7.17919	Not significant
P05455	SSB	Lupus La protein	56	34	8.21553	8.13918	8.20728	8.11619	8.19729	8.11562	-0.0442981	8.16518	-1.28094	0.240795	0.416677	-6.48443	Not significant
P05556	ITGB1	Integrin beta-1	47	29	7.95313	7.95958	7.95899	8.14149	8.08141	8.16536	0.172183	8.04333	6.07951	0.000490126	0.0111655	-0.044803	Not significant
P05997	COL5A2	Collagen alpha-2(V) chain	8	6	6.3762	6.2489	6.37053	6.60447	6.53927	6.61558	0.254567	6.45916	6.09093	0.000484604	0.0111655	-0.0324528	Not significant
P06132	UROD	Uroporphyrinogen decarboxylase	24	7	6.14758	6.19969	6.29833	6.33687	6.18019	6.3296	0.0670242	6.24871	1.21629	0.263077	0.440085	-6.55951	Not significant
P06280	GLA	Alpha-galactosidase A	21	7	7.88438	7.93954	7.88844	8.00542	7.87867	8.01581	0.0625119	7.93537	1.50358	0.176156	0.343126	-6.20864	Not significant
P06400	RB1	Retinoblastoma-associated protein	15	13	7.62029	7.63065	7.56959	7.42958	7.38623	7.43333	-0.190466	7.51161	-6.83145	0.000239849	0.0074313	0.73359	Downregulated
P06454	PTMA	Prothymosin alpha	23	6	8.98574	8.97339	8.93183	8.95638	8.88836	8.89512	-0.0503715	8.93847	-1.7153	0.129759	0.283382	-5.92603	Not significant
P06493	CDK1	Cyclin-dependent kinase 1	45	10	7.85795	7.861	7.85982	7.40094	7.30065	7.3396	-0.512529	7.60333	-16.8075	6.09752381013598e-07	0.000162843	6.98206	Downregulated
P06576	ATP5F1B	ATP synthase subunit beta, mitochondrial	72	24	7.62399	7.58197	7.58461	7.57436	7.53906	7.55969	-0.0391521	7.57728	-1.5855	0.156629	0.319214	-6.10134	Not significant
P06703	S100A6	Protein S100-A6	33	4	10.2067	10.2372	10.0908	10.1308	10.2831	10.1276	0.00230327	10.1794	0.0415646	0.968	0.982037	-7.32166	Not significant
P06730	EIF4E	Eukaryotic translation initiation factor 4E	34	7	8.11622	8.1095	8.06702	7.99608	8.0613	7.96984	-0.0885084	8.05333	-2.79857	0.0264239	0.107705	-4.33526	Not significant
P06733	ENO1	Alpha-enolase	62	20	9.17442	9.2165	9.16613	9.21196	9.12508	9.2403	0.0067652	9.18906	0.190116	0.854584	0.918841	-7.30214	Not significant
P06737	PYGL	Glycogen phosphorylase, liver form	52	35	8.15559	8.14208	8.14246	8.18786	8.14433	8.19004	0.0273687	8.1604	1.13402	0.293919	0.472216	-6.65132	Not significant
P06744	GPI	Glucose-6-phosphate isomerase	49	24	8.76782	8.79991	8.76248	8.80534	8.72804	8.80836	0.0038427	8.77866	0.126999	0.902492	0.947322	-7.31348	Not significant
P06746	POLB	DNA polymerase beta	11	4	7.03834	6.93522	7.08273	7.29958	6.9998	7.11845	0.120515	7.07902	1.5761	0.158763	0.321227	-6.11379	Not significant
P06748	NPM1	Nucleophosmin	71	21	9.20018	9.18397	9.14398	9.24596	9.20095	9.2868	0.0685244	9.21031	2.21974	0.0616861	0.178467	-5.20178	Not significant
P06753	TPM3	Tropomyosin alpha-3 chain	43	7	8.70325	8.69913	8.67182	8.73647	8.6769	8.76986	0.0363426	8.70957	1.19781	0.269757	0.446913	-6.5805	Not significant
P06756	ITGAV	Integrin alpha-V	42	41	7.79778	7.83231	7.77888	7.85457	7.82648	7.80099	0.0243534	7.81517	0.907353	0.394217	0.568184	-6.88005	Not significant
P06865	HEXA	Beta-hexosaminidase subunit alpha	26	13	7.58504	7.52625	7.55314	7.71005	7.71782	7.66087	0.141436	7.62553	5.03207	0.0014844	0.021082	-1.25197	Not significant
P07099	EPHX1	Epoxide hydrolase 1	44	19	7.93898	7.85151	7.8883	7.89522	7.79182	7.81248	-0.0597555	7.86305	-1.60994	0.151203	0.312391	-6.0688	Not significant
P07108	DBI	Acyl-CoA-binding protein	53	4	9.11872	8.92195	9.12073	8.90153	8.91732	8.94693	-0.131873	8.98786	-2.40153	0.0471629	0.151446	-4.93109	Not significant
P07195	LDHB	L-lactate dehydrogenase B chain	50	16	9.35072	9.3278	9.3315	9.25302	9.24822	9.27185	-0.0789749	9.29719	-3.51932	0.00964666	0.0623228	-3.27251	Not significant
P07199	CENPB	Major centromere autoantigen B	21	10	7.31178	7.32524	7.24978	7.19453	7.25132	7.21403	-0.0756388	7.25778	-2.50765	0.0403502	0.139433	-4.77206	Not significant
P07203	GPX1	Glutathione peroxidase 1	29	5	7.17812	7.21523	7.20874	7.63834	7.43503	7.48415	0.31848	7.35994	6.1854	0.00044151	0.0106707	0.0690454	Not significant
P07204	THBD	Thrombomodulin	4	2	8.14048	8.06998	8.24718	8.58328	8.49221	8.6245	0.414114	8.35961	7.79729	0.00010418	0.00428043	1.63905	Upregulated
P07205	PGK2	Phosphoglycerate kinase 2	14	2	8.11138	8.00937	7.96082	7.76977	8.0336	7.62771	-0.216826	7.91877	-2.21318	0.0622876	0.179382	-5.21148	Not significant
P07237	P4HB	Protein disulfide-isomerase	72	36	8.87878	8.84871	8.88997	8.91866	8.85995	8.94974	0.0369603	8.89097	1.21505	0.263521	0.440265	-6.56092	Not significant
P07305	H1F0	Histone H1.0	31	7	8.73181	8.72332	8.76336	8.88912	8.83531	8.88135	0.129096	8.80405	4.91519	0.00169501	0.0227095	-1.39626	Not significant
P07311	ACYP1	Acylphosphatase-1	46	5	8.09885	8.09217	8.10582	7.99179	8.03489	7.96238	-0.102595	8.04765	-3.86098	0.00613574	0.0475655	-2.78798	Not significant
P07355	ANXA2	Annexin A2	76	31	9.75433	9.78983	9.75854	9.78789	9.70003	9.78649	-0.00942736	9.76285	-0.298679	0.773809	0.865043	-7.27224	Not significant
P07384	CAPN1	Calpain-1 catalytic subunit	43	27	8.0472	8.05293	7.99731	8.02632	8.04775	8.01002	-0.00444931	8.03025	-0.169327	0.870302	0.928437	-7.30637	Not significant
P07437	TUBB	Tubulin beta chain	82	4	8.40793	8.40607	8.35414	8.40964	8.37545	8.40422	0.00706007	8.39291	0.269591	0.795206	0.879866	-7.28153	Not significant
P07602	PSAP	Prosaposin	45	22	8.16843	8.07485	8.10383	8.30474	8.35437	8.32815	0.213383	8.2224	6.75873	0.000256328	0.00761357	0.661278	Upregulated
P07686	HEXB	Beta-hexosaminidase subunit beta	30	15	7.98211	7.89784	7.94184	8.01459	8.02326	7.99218	0.069414	7.9753	2.40869	0.046668	0.150779	-4.92037	Not significant
P07711	CTSL	Cathepsin L1	15	5	8.02552	8.01143	7.9658	8.30934	8.14818	8.2321	0.228958	8.11539	5.30822	0.00109311	0.0171858	-0.918901	Not significant
P07737	PFN1	Profilin-1	91	13	9.95843	9.9819	9.97391	9.95294	9.93202	9.95537	-0.0246361	9.9591	-1.0979	0.308372	0.487056	-6.69024	Not significant
P07738	BPGM	Bisphosphoglycerate mutase	25	4	6.67214	6.77764	6.58019	6.74138	6.70228	6.7337	0.0491283	6.70122	1.00797	0.346851	0.524833	-6.78319	Not significant
P07741	APRT	Adenine phosphoribosyltransferase	71	12	7.5734	7.54457	7.59904	7.62536	7.60463	7.63727	0.0500795	7.59738	1.98316	0.087538	0.222198	-5.54806	Not significant
P07814	EPRS	Bifunctional glutamate/proline--tRNA ligase	50	62	8.18093	8.19497	8.17387	8.17948	8.17137	8.20682	0.00263687	8.18457	0.114265	0.912218	0.952027	-7.31522	Not significant
P07858	CTSB	Cathepsin B	22	6	8.21505	8.17815	8.16754	8.31435	8.30694	8.2732	0.11125	8.24254	4.34939	0.0033123	0.0328506	-2.12307	Not significant
P07900	HSP90AA1	Heat shock protein HSP 90-alpha	61	31	9.08865	9.12401	9.06786	9.05595	8.98389	9.10758	-0.0443705	9.07132	-1.21718	0.262756	0.439806	-6.55848	Not significant
P07902	GALT	Galactose-1-phosphate uridylyltransferase	6	2	6.24491	6.33828	6.36726	6.39593	6.40075	6.24712	0.0311106	6.33237	0.602726	0.565592	0.71388	-7.12126	Not significant
P07910	HNRNPC	Heterogeneous nuclear ribonucleoproteins C1/C2	42	11	8.57242	8.57108	8.54203	8.58152	8.56808	8.63254	0.0322033	8.57794	1.20003	0.268949	0.446173	-6.57799	Not significant
P07919	UQCRH	Cytochrome b-c1 complex subunit 6, mitochondrial	82	6	8.04078	8.03124	8.0857	8.08334	8.0509	8.10326	0.026593	8.06587	0.979015	0.360009	0.535652	-6.81186	Not significant
P07942	LAMB1	Laminin subunit beta-1	22	31	7.35537	7.33804	7.32766	7.24101	7.22112	7.29204	-0.0889659	7.29587	-3.27966	0.0133847	0.0736517	-3.62075	Not significant
P07947	YES1	Tyrosine-protein kinase Yes	27	7	7.29958	7.29963	7.41471	7.42976	7.35441	7.54368	0.10464	7.39029	1.91003	0.0975154	0.237921	-5.65305	Not significant
P07948	LYN	Tyrosine-protein kinase Lyn	22	8	7.41066	7.43702	7.3741	7.54011	7.46982	7.52749	0.105213	7.45987	3.50647	0.00981549	0.0627099	-3.29101	Not significant
P07951	TPM2	Tropomyosin beta chain	58	12	8.09409	7.96758	8.11586	7.95637	7.8456	7.93901	-0.145516	7.98642	-3.01353	0.0194314	0.0905264	-4.01402	Not significant
P07954	FH	Fumarate hydratase, mitochondrial	42	18	8.08249	8.03403	8.04648	7.96719	7.95117	7.992	-0.0842147	8.01223	-3.31475	0.0127515	0.0717041	-3.56937	Not significant
P07992	ERCC1	DNA excision repair protein ERCC-1	11	3	6.90697	6.9373	6.83127	6.6969	6.82653	6.66442	-0.162566	6.81057	-3.31597	0.0127302	0.0716546	-3.5676	Not significant
P08047	SP1	Transcription factor Sp1	15	8	7.65971	7.66411	7.55872	7.66952	7.61933	7.69484	0.0337144	7.64437	0.901635	0.397047	0.570338	-6.88532	Not significant
P08069	IGF1R	Insulin-like growth factor 1 receptor	13	16	7.76533	7.76738	7.74567	7.90945	7.90436	7.96278	0.166071	7.84249	6.41185	0.000354649	0.0095803	0.307744	Upregulated
P08133	ANXA6	Annexin A6	47	34	7.9195	7.90882	7.92611	7.7767	7.77049	7.79975	-0.135828	7.85023	-6.0456	0.000506935	0.0112117	-0.0815542	Not significant
P08174	CD55	Complement decay-accelerating factor	33	9	7.57791	7.54432	7.58597	7.55823	7.61552	7.6505	0.0386802	7.58874	1.25581	0.249255	0.425765	-6.5139	Not significant
P08195	SLC3A2	4F2 cell-surface antigen heavy chain	43	28	8.7221	8.73373	8.68443	8.7907	8.76338	8.79297	0.0689315	8.74789	2.76282	0.0278235	0.110867	-4.38888	Not significant
P08236	GUSB	Beta-glucuronidase	6	4	7.99915	8.11571	7.98511	8.18431	8.09351	8.10929	0.0957119	8.08118	2.21655	0.061978	0.178993	-5.2065	Not significant
P08237	PFKM	ATP-dependent 6-phosphofructokinase, muscle type	32	20	7.95183	8.01572	7.94671	7.99513	7.975	8.02291	0.0262592	7.98455	0.908781	0.393512	0.567966	-6.87873	Not significant
P08238	HSP90AB1	Heat shock protein HSP 90-beta	59	29	8.78822	8.79382	8.75634	8.70946	8.68439	8.77889	-0.0552145	8.75185	-1.76679	0.120357	0.270342	-5.8549	Not significant
P08240	SRPRA	Signal recognition particle receptor subunit alpha	25	14	7.37774	7.39156	7.45791	7.41099	7.49271	7.46564	0.0473753	7.43276	1.41474	0.199818	0.369924	-6.32166	Not significant
P08243	ASNS	Asparagine synthetase [glutamine-hydrolyzing]	43	20	8.29026	8.28975	8.35131	8.16273	8.14854	8.21796	-0.134027	8.24343	-4.37751	0.00320029	0.0322278	-2.08584	Not significant
P08397	HMBS	Porphobilinogen deaminase	30	10	8.39893	8.36914	8.35149	8.36485	8.40515	8.39181	0.0140781	8.38023	0.559097	0.593427	0.732887	-7.14876	Not significant
P08559	PDHA1	Pyruvate dehydrogenase E1 component subunit alpha, somatic form, mitochondrial	46	18	7.62693	7.59225	7.62763	7.62291	7.5864	7.57695	-0.0201854	7.60551	-0.801379	0.44911	0.6157	-6.97327	Not significant
P08572	COL4A2	Collagen alpha-2(IV) chain	3	4	7.26208	7.29645	7.27029	7.16332	7.10555	7.072	-0.162651	7.19495	-5.39069	0.000999637	0.0165168	-0.821541	Not significant
P08574	CYC1	Cytochrome c1, heme protein, mitochondrial	38	8	7.49875	7.47881	7.48976	7.534	7.56149	7.55445	0.0608706	7.51954	2.71449	0.0298401	0.115809	-4.46143	Not significant
P08579	SNRPB2	U2 small nuclear ribonucleoprotein B''	48	8	7.75478	7.82629	7.81178	7.79648	7.73533	7.85509	-0.00198508	7.79663	-0.0531452	0.959093	0.977168	-7.32104	Not significant
P08581	MET	Hepatocyte growth factor receptor	25	26	7.43149	7.4733	7.43034	7.46856	7.46022	7.48127	0.0249728	7.45753	1.03684	0.334106	0.512595	-6.75398	Not significant
P08582	MELTF	Melanotransferrin	21	13	7.36639	7.40604	7.40191	7.50605	7.42247	7.51648	0.0902208	7.43656	2.80004	0.0263682	0.107692	-4.33306	Not significant
P08621	SNRNP70	U1 small nuclear ribonucleoprotein 70 kDa	46	17	8.70989	8.62799	8.658	8.57624	8.61905	8.60067	-0.0666394	8.63197	-2.27517	0.0568313	0.169717	-5.11955	Not significant
P08648	ITGA5	Integrin alpha-5	8	8	7.72573	7.75539	7.81879	7.84262	7.72458	7.79559	0.0209575	7.77712	0.533663	0.610002	0.744444	-7.16392	Not significant
P08651	NFIC	Nuclear factor 1 C-type	15	8	7.11555	7.13697	7.07239	7.12262	7.1928	7.24445	0.0783183	7.14746	2.12487	0.0709847	0.194868	-5.34167	Not significant
P08708	RPS17	40S ribosomal protein S17	56	7	9.85554	9.78543	9.7614	9.62101	9.72996	9.69685	-0.118182	9.7417	-3.06244	0.0181325	0.0876474	-3.94132	Not significant
P08754	GNAI3	Guanine nucleotide-binding protein G(k) subunit alpha	29	5	8.02788	8.07799	8.04773	8.02254	8.15212	7.984	0.00168606	8.05204	0.037375	0.971224	0.984313	-7.32185	Not significant
P08865	RPSA	40S ribosomal protein SA	59	15	8.28759	8.28366	8.23275	8.26318	8.25001	8.24994	-0.0136247	8.26119	-0.541284	0.605009	0.741582	-7.15944	Not significant
P08962	CD63	CD63 antigen	8	2	8.16616	8.13381	8.2436	8.4232	8.43668	8.48743	0.267914	8.31515	7.53157	0.000129922	0.0050359	1.39972	Upregulated
P09001	MRPL3	39S ribosomal protein L3, mitochondrial	23	7	8.12664	8.13692	8.19849	8.17414	8.21267	8.26321	0.0626533	8.18535	1.88127	0.101736	0.243825	-5.69401	Not significant
P09012	SNRPA	U1 small nuclear ribonucleoprotein A	32	5	7.38212	7.28109	7.31889	7.36005	7.34686	7.31804	0.0142836	7.33451	0.445885	0.669071	0.789133	-7.21117	Not significant
P09038	FGF2	Fibroblast growth factor 2	7	2	6.5345	6.58261	6.6256	6.57601	6.74932	6.76554	0.116053	6.63893	2.14436	0.0689654	0.191823	-5.31302	Not significant
P09104	ENO2	Gamma-enolase	23	4	8.11869	8.01859	8.09013	8.02898	8.01366	7.97813	-0.0688802	8.04136	-2.09816	0.0738464	0.199525	-5.38083	Not significant
P09110	ACAA1	3-ketoacyl-CoA thiolase, peroxisomal	38	10	6.85441	6.89233	6.90375	6.8947	6.84577	6.95266	0.0142151	6.8906	0.425913	0.68289	0.800123	-7.22081	Not significant
P09132	SRP19	Signal recognition particle 19 kDa protein	60	7	7.90305	7.86556	7.9024	7.75568	7.86594	7.78334	-0.0886831	7.846	-2.6085	0.0348144	0.12802	-4.62063	Not significant
P09234	SNRPC	U1 small nuclear ribonucleoprotein C	25	3	8.35747	8.35928	8.35118	8.38579	8.431	8.49682	0.0818892	8.39692	2.54031	0.0384645	0.135849	-4.72305	Not significant
P09382	LGALS1	Galectin-1	91	10	8.95763	8.98298	8.92956	8.92494	8.94287	9.00029	-0.000686608	8.95638	-0.0232247	0.982116	0.989706	-7.32234	Not significant
P09417	QDPR	Dihydropteridine reductase	39	6	7.57465	7.57458	7.65034	7.53806	7.61624	7.61605	-0.00973792	7.59499	-0.282024	0.786035	0.872869	-7.27767	Not significant
P09429	HMGB1	High mobility group protein B1	67	13	8.81445	8.78122	8.70899	8.7407	8.76301	8.78265	-0.00610035	8.76517	-0.185685	0.857928	0.920992	-7.30309	Not significant
P09493	TPM1	Tropomyosin alpha-1 chain	58	14	8.95554	8.89941	8.92326	8.91409	8.87162	8.86612	-0.0421265	8.90501	-1.5633	0.161714	0.325063	-6.13069	Not significant
P09496	CLTA	Clathrin light chain A	23	8	8.64197	8.55924	8.59583	8.51488	8.47012	8.51326	-0.0995917	8.54922	-3.33285	0.0124377	0.0709097	-3.54293	Not significant
P09497	CLTB	Clathrin light chain B	31	9	8.20936	8.20979	8.17935	8.03033	8.17885	8.0474	-0.113973	8.14251	-2.72148	0.0295393	0.115107	-4.45094	Not significant
P09525	ANXA4	Annexin A4	60	24	8.53177	8.51662	8.45734	8.51843	8.4661	8.4899	-0.0104323	8.49669	-0.354025	0.733686	0.836579	-7.25201	Not significant
P09543	CNP	2',3'-cyclic-nucleotide 3'-phosphodiesterase	42	22	8.09036	8.08727	8.09041	8.022	8.08284	8.04693	-0.0387557	8.06997	-1.55254	0.164233	0.32815	-6.14485	Not significant
P09601	HMOX1	Heme oxygenase 1	31	7	7.22992	7.23061	7.30669	7.78739	7.69989	7.71001	0.476686	7.49408	13.4937	2.74448792270071e-06	0.000402721	5.48483	Upregulated
P09622	DLD	Dihydrolipoyl dehydrogenase, mitochondrial	36	14	8.30818	8.31017	8.29876	8.3255	8.31833	8.32267	0.0164612	8.31394	0.771858	0.465314	0.630272	-6.99753	Not significant
P09629	HOXB7	Homeobox protein Hox-B7	9	2	6.06397	5.96381	5.92588	6.09721	6.26689	6.00582	0.138754	6.05393	2.01684	0.0832869	0.215309	-5.49933	Not significant
P09651	HNRNPA1	Heterogeneous nuclear ribonucleoprotein A1	64	17	8.53572	8.55916	8.58263	8.6492	8.54326	8.64553	0.0534936	8.58592	1.52262	0.171429	0.336578	-6.18395	Not significant
P09661	SNRPA1	U2 small nuclear ribonucleoprotein A'	47	12	8.13698	8.08369	8.09071	8.00892	8.02428	7.97146	-0.102243	8.05267	-3.74869	0.00710595	0.0520571	-2.94556	Not significant
P09669	COX6C	Cytochrome c oxidase subunit 6C	36	5	8.6298	8.62546	8.82472	8.67856	8.55715	8.81122	-0.0110136	8.68782	-0.142698	0.890527	0.939781	-7.31108	Not significant
P09874	PARP1	Poly [ADP-ribose] polymerase 1	47	52	8.12514	8.05509	8.10184	8.03109	8.07855	8.05377	-0.0395548	8.07425	-1.40452	0.202715	0.373939	-6.33442	Not significant
P09884	POLA1	DNA polymerase alpha catalytic subunit	10	16	7.32862	7.32996	7.28572	6.99539	7.07697	7.04353	-0.276134	7.1767	-9.28844	3.35078748506619e-05	0.0021969	2.86136	Downregulated
P09936	UCHL1	Ubiquitin carboxyl-terminal hydrolase isozyme L1	56	13	8.55392	8.54724	8.65692	8.73956	8.5803	8.80196	0.121249	8.64665	2.0108	0.0840338	0.216513	-5.50808	Not significant
P09960	LTA4H	Leukotriene A-4 hydrolase	48	26	8.49194	8.51353	8.4925	8.43713	8.4277	8.45772	-0.0584752	8.47009	-2.56762	0.0369574	0.132001	-4.68204	Not significant
P0C2W1	FBXO45	F-box/SPRY domain-containing protein 1	7	2	7.04074	7.13586	7.15416	7.14495	7.05855	7.05193	-0.0251061	7.0977	-0.616617	0.556893	0.706346	-7.11212	Not significant
P0C7P0	CISD3	CDGSH iron-sulfur domain-containing protein 3, mitochondrial	32	5	8.05305	8.0085	7.98016	8.0696	8.00964	8.03888	0.0254694	8.02664	0.862851	0.416642	0.587186	-6.92034	Not significant
P0C7T5	ATXN1L	Ataxin-1-like	4	3	5.64789	5.82245	5.7366	5.9483	5.72411	5.8442	0.103222	5.78726	1.57925	0.158045	0.32101	-6.10962	Not significant
P0CAP2	POLR2M	DNA-directed RNA polymerase II subunit GRINL1A	30	8	7.07115	7.08315	7.14938	7.15968	7.07191	7.19148	0.0397956	7.12112	1.02484	0.339357	0.517457	-6.76619	Not significant
P0CG12	CHTF8	Chromosome transmission fidelity protein 8 homolog isoform 2	3	2	8.10554	7.92661	7.91707	7.64636	7.90724	7.70493	-0.230227	7.86796	-2.94091	0.0215451	0.0961494	-4.12227	Not significant
P0CG31	ZNF286B	Putative zinc finger protein 286B	5	2	5.76207	6.17146	6.13776	6.48058	6.03307	6.53292	0.325093	6.18631	2.07605	0.0763026	0.203165	-5.41316	Not significant
P0DI82	TRAPPC2B	Trafficking protein particle complex subunit 2B	21	3	7.64893	7.61358	7.56023	7.61456	7.69096	7.65961	0.047463	7.63131	1.42957	0.195679	0.365726	-6.30305	Not significant
P0DMV8	HSPA1A	Heat shock 70 kDa protein 1A	69	24	8.74663	8.74155	8.69925	8.7359	8.6974	8.7677	0.00452447	8.73141	0.15915	0.878021	0.932935	-7.30827	Not significant
P0DP24	CALM2	Calmodulin-2	90	12	8.92097	8.76837	8.6852	8.58389	8.76485	8.66075	-0.121683	8.73067	-1.77201	0.119441	0.269196	-5.84764	Not significant
P0DPB6	POLR1D	DNA-directed RNA polymerases I and III subunit RPAC2	50	6	7.15115	7.22487	7.13146	7.23407	7.1477	7.14314	0.00580586	7.17207	0.155078	0.881112	0.934325	-7.30899	Not significant
P10070	GLI2	Zinc finger protein GLI2	3	2	4.84611	4.87261	4.98357	4.8192	4.96171	4.79367	-0.0425716	4.87948	-0.776524	0.462727	0.628008	-6.99375	Not significant
P10109	FDX1	Adrenodoxin, mitochondrial	14	3	7.91703	7.77322	7.75524	7.77354	7.7478	7.75775	-0.0554619	7.78743	-1.2507	0.251008	0.426984	-6.51985	Not significant
P10155	TROVE2	60 kDa SS-A/Ro ribonucleoprotein	33	17	8.29404	8.33987	8.29664	8.37581	8.32315	8.42955	0.0659892	8.34318	1.98347	0.0874982	0.222189	-5.54762	Not significant
P10253	GAA	Lysosomal alpha-glucosidase	18	13	7.44818	7.40823	7.4661	7.56226	7.53863	7.57461	0.117667	7.49967	4.52937	0.00266304	0.0294655	-1.88676	Not significant
P10301	RRAS	Ras-related protein R-Ras	51	8	8.10758	8.06212	8.09436	8.11184	8.12175	8.13584	0.0351246	8.10559	1.46298	0.186635	0.355711	-6.26074	Not significant
P10398	ARAF	Serine/threonine-protein kinase A-Raf	19	7	7.17017	7.16987	7.05566	7.12108	7.14086	7.08303	-0.0169092	7.12345	-0.446436	0.668691	0.789133	-7.2109	Not significant
P10412	HIST1H1E	Histone H1.4	45	5	10.4656	10.3686	10.5213	10.5189	10.302	10.607	0.0241519	10.4639	0.305644	0.768715	0.861111	-7.26988	Not significant
P10515	DLAT	Dihydrolipoyllysine-residue acetyltransferase component of pyruvate dehydrogenase complex, mitochondrial	27	13	7.66496	7.6397	7.66931	7.58562	7.6643	7.60945	-0.0381991	7.63889	-1.34876	0.219187	0.391177	-6.40311	Not significant
P10586	PTPRF	Receptor-type tyrosine-protein phosphatase F	33	42	7.07511	7.07798	7.07412	7.13762	7.13907	7.20173	0.0837347	7.1176	3.16524	0.0156936	0.0809719	-3.78909	Not significant
P10588	NR2F6	Nuclear receptor subfamily 2 group F member 6	7	2	5.90929	6.11235	5.88927	6.10734	5.96733	6.00582	0.0565268	5.99857	0.859914	0.418154	0.588566	-6.92294	Not significant
P10606	COX5B	Cytochrome c oxidase subunit 5B, mitochondrial	40	5	8.58636	8.46061	8.52179	8.38412	8.43565	8.48966	-0.0864396	8.4797	-2.08326	0.0754931	0.202025	-5.40263	Not significant
P10619	CTSA	Lysosomal protective protein	12	7	7.55003	7.44878	7.50811	7.47801	7.62645	7.51526	0.0375988	7.5211	0.827367	0.435173	0.604071	-6.95128	Not significant
P10620	MGST1	Microsomal glutathione S-transferase 1	27	4	8.5393	8.46371	8.33365	8.37606	8.41602	8.32627	-0.0727724	8.40917	-1.35661	0.216798	0.389428	-6.39354	Not significant
P10644	PRKAR1A	cAMP-dependent protein kinase type I-alpha regulatory subunit	29	9	8.00818	8.00186	7.96696	8.00302	7.95224	7.96502	-0.0189054	7.98288	-0.729928	0.489004	0.649092	-7.03067	Not significant
P10746	UROS	Uroporphyrinogen-III synthase	32	7	7.367	7.41363	7.39078	7.43992	7.36417	7.51533	0.0493355	7.41514	1.2219	0.261076	0.438065	-6.55309	Not significant
P10768	ESD	S-formylglutathione hydrolase	26	8	8.79453	8.81579	8.78106	8.81917	8.78695	8.83958	0.0181048	8.80618	0.71749	0.496183	0.656077	-7.04019	Not significant
P10809	HSPD1	60 kDa heat shock protein, mitochondrial	81	43	8.76068	8.72972	8.69541	8.6833	8.70114	8.7217	-0.0265549	8.71532	-0.991579	0.354253	0.530561	-6.7995	Not significant
P10909	CLU	Clusterin	16	6	6.7991	6.72741	6.79047	6.83662	6.78525	6.84089	0.0486001	6.79662	1.60494	0.152298	0.313602	-6.07547	Not significant
P11021	HSPA5	Endoplasmic reticulum chaperone BiP	61	43	8.99094	8.95519	8.99944	9.07901	9.06179	9.14037	0.111864	9.03779	3.78644	0.00676237	0.0507631	-2.8924	Not significant
P11047	LAMC1	Laminin subunit gamma-1	27	36	7.33931	7.37529	7.33998	7.54041	7.48258	7.52211	0.163504	7.43328	6.2199	0.00042686	0.0104219	0.105819	Not significant
P11117	ACP2	Lysosomal acid phosphatase	8	3	6.84814	6.79184	6.83017	6.98795	6.94281	6.98896	0.149854	6.89831	5.5329	0.000858639	0.0150335	-0.655892	Not significant
P11142	HSPA8	Heat shock cognate 71 kDa protein	76	29	9.27714	9.29679	9.20899	9.30501	9.22947	9.3408	0.0307892	9.27637	0.806015	0.446601	0.613554	-6.96939	Not significant
P11166	SLC2A1	Solute carrier family 2, facilitated glucose transporter member 1	12	7	8.23665	8.21055	8.07555	8.04201	8.17107	7.81753	-0.164045	8.09223	-1.84298	0.107632	0.252604	-5.74822	Not significant
P11169	SLC2A3	Solute carrier family 2, facilitated glucose transporter member 3	4	2	8.31306	8.19251	8.29214	8.29988	7.9416	8.22557	-0.110219	8.21079	-1.23208	0.257478	0.433767	-6.54139	Not significant
P11171	EPB41	Protein 4.1	5	3	7.71258	7.69143	7.65131	7.72952	7.75041	7.69949	0.0413661	7.70579	1.50764	0.175138	0.341683	-6.20339	Not significant
P11172	UMPS	Uridine 5'-monophosphate synthase	36	19	7.9769	8.01556	7.96831	7.85232	7.87799	7.86444	-0.122011	7.92592	-4.99537	0.00154723	0.0215387	-1.29706	Not significant
P11177	PDHB	Pyruvate dehydrogenase E1 component subunit beta, mitochondrial	53	14	7.45853	7.41654	7.42526	7.38232	7.44833	7.45123	-0.00614485	7.43037	-0.213804	0.83676	0.907763	-7.29673	Not significant
P11182	DBT	Lipoamide acyltransferase component of branched-chain alpha-keto acid dehydrogenase complex, mitochondrial	18	9	7.81336	7.82476	7.88134	7.81178	7.85767	7.84803	-0.000658303	7.83949	-0.0231695	0.982158	0.989706	-7.32234	Not significant
P11216	PYGB	Glycogen phosphorylase, brain form	57	32	7.96628	7.96927	7.97199	7.95626	7.94682	7.97866	-0.00859723	7.96488	-0.385429	0.711301	0.820466	-7.23906	Not significant
P11233	RALA	Ras-related protein Ral-A	27	3	8.0236	7.98906	7.9924	7.95931	7.99545	8.03391	-0.00545998	7.99895	-0.195797	0.8503	0.917277	-7.3009	Not significant
P11234	RALB	Ras-related protein Ral-B	27	4	7.77381	7.72752	7.7503	7.78912	7.8656	7.74637	0.0498183	7.77545	1.41597	0.19947	0.369724	-6.32012	Not significant
P11274	BCR	Breakpoint cluster region protein	9	8	6.12376	6.28503	6.25922	6.27711	6.08144	6.16032	-0.0497114	6.19781	-0.817022	0.440684	0.607768	-6.9601	Not significant
P11279	LAMP1	Lysosome-associated membrane glycoprotein 1	8	4	8.10622	8.13586	8.09706	8.19024	8.2741	8.25011	0.125105	8.1756	4.22564	0.00385922	0.0363676	-2.28831	Not significant
P11310	ACADM	Medium-chain specific acyl-CoA dehydrogenase, mitochondrial	35	13	7.61219	7.56696	7.63112	7.54624	7.53255	7.53965	-0.0639434	7.57145	-2.48894	0.0414734	0.141764	-4.80013	Not significant
P11387	TOP1	DNA topoisomerase 1	39	29	8.39625	8.30519	8.39783	8.27531	8.33526	8.33039	-0.0527696	8.34004	-1.53097	0.169393	0.334712	-6.17308	Not significant
P11388	TOP2A	DNA topoisomerase 2-alpha	37	42	8.29578	8.27077	8.29919	7.98889	8.02185	8.02277	-0.277408	8.14987	-11.7067	7.18233240890857e-06	0.000776574	4.49174	Downregulated
P11413	G6PD	Glucose-6-phosphate 1-dehydrogenase	69	35	8.93199	8.98022	8.88556	8.94485	8.87026	8.94174	-0.0136382	8.92577	-0.392593	0.706236	0.817156	-7.23596	Not significant
P11441	UBL4A	Ubiquitin-like protein 4A	57	8	7.56388	7.50841	7.57518	7.47364	7.44822	7.51256	-0.0710163	7.51365	-2.38569	0.0482766	0.153412	-4.95477	Not significant
P11498	PC	Pyruvate carboxylase, mitochondrial	26	26	7.39125	7.46573	7.42408	7.38897	7.32447	7.36264	-0.0683284	7.39286	-2.26702	0.0575202	0.17076	-5.13166	Not significant
P11586	MTHFD1	C-1-tetrahydrofolate synthase, cytoplasmic	51	44	8.43255	8.44555	8.44182	8.34744	8.31015	8.3462	-0.105379	8.38729	-4.53984	0.00262982	0.0292028	-1.87315	Not significant
P11717	IGF2R	Cation-independent mannose-6-phosphate receptor	24	48	7.41393	7.46772	7.42535	7.51084	7.46313	7.55073	0.072566	7.47195	2.33988	0.0516512	0.16009	-5.02319	Not significant
P11766	ADH5	Alcohol dehydrogenase class-3	39	14	8.61252	8.64668	8.61312	8.56572	8.55598	8.51284	-0.0792626	8.58448	-3.06735	0.0180073	0.0873161	-3.93403	Not significant
P11802	CDK4	Cyclin-dependent kinase 4	15	4	7.29522	7.31693	7.3869	7.42274	7.36567	7.44818	0.0791787	7.37261	2.26851	0.0573933	0.17053	-5.12944	Not significant
P11908	PRPS2	Ribose-phosphate pyrophosphokinase 2	41	6	8.7028	8.64979	8.60516	8.47451	8.53614	8.48448	-0.154209	8.57548	-4.63881	0.00233762	0.0274689	-1.7454	Not significant
P11940	PABPC1	Polyadenylate-binding protein 1	58	24	8.99268	9.03287	8.98133	8.85424	8.88325	8.88928	-0.126703	8.93894	-4.96695	0.00159792	0.0218286	-1.33212	Not significant
P12004	PCNA	Proliferating cell nuclear antigen	75	15	8.4012	8.39005	8.39534	8.23262	8.17085	8.18852	-0.198196	8.29643	-7.8166	0.000102547	0.00427024	1.65617	Downregulated
P12235	SLC25A4	ADP/ATP translocase 1	50	2	7.11442	7.15691	7.12567	7.17147	7.2504	7.14948	0.0581185	7.16139	1.77626	0.1187	0.268458	-5.84173	Not significant
P12268	IMPDH2	Inosine-5'-monophosphate dehydrogenase 2	48	20	8.14789	8.08426	8.15246	7.9848	7.98301	8.05379	-0.121002	8.0677	-3.77209	0.00689083	0.05129	-2.91259	Not significant
P12270	TPR	Nucleoprotein TPR	43	104	7.96529	7.92032	7.93296	7.93141	7.93661	7.9359	-0.00488593	7.93708	-0.208579	0.840684	0.910888	-7.29798	Not significant
P12429	ANXA3	Annexin A3	72	23	8.09426	8.11247	8.12421	8.04119	8.11843	8.0026	-0.0562395	8.08219	-1.66034	0.14056	0.299024	-6.00099	Not significant
P12532	CKMT1A	Creatine kinase U-type, mitochondrial	13	3	6.87267	6.88717	6.99099	6.82875	6.94303	6.91156	-0.0225005	6.9057	-0.517005	0.620994	0.752582	-7.17349	Not significant
P12694	BCKDHA	2-oxoisovalerate dehydrogenase subunit alpha, mitochondrial	28	9	6.73348	6.67889	6.70802	6.79173	6.75662	6.80414	0.0773621	6.74548	2.92045	0.0221834	0.0975153	-4.15282	Not significant
P12814	ACTN1	Alpha-actinin-1	72	34	7.93496	7.92536	7.92983	7.93906	7.91876	7.94117	0.00294186	7.93153	0.134458	0.896804	0.943013	-7.31238	Not significant
P12830	CDH1	Cadherin-1	2	2	8.52083	8.40533	8.50134	8.37233	8.43276	8.44266	-0.0599159	8.44588	-1.57681	0.158602	0.321227	-6.11285	Not significant
P12931	SRC	Proto-oncogene tyrosine-protein kinase Src	34	8	8.29722	8.37914	8.3301	8.40825	8.37896	8.50001	0.0935869	8.38228	2.39841	0.0473798	0.151606	-4.93574	Not significant
P12955	PEPD	Xaa-Pro dipeptidase	31	14	8.34053	8.32467	8.34373	8.36446	8.317	8.39785	0.0234638	8.34804	0.841372	0.42779	0.598691	-6.9392	Not significant
P12956	XRCC6	X-ray repair cross-complementing protein 6	60	37	8.48057	8.46864	8.46553	8.45265	8.46937	8.45619	-0.0121756	8.46549	-0.560441	0.592558	0.732598	-7.14794	Not significant
P13010	XRCC5	X-ray repair cross-complementing protein 5	57	37	8.5543	8.54657	8.52494	8.56496	8.51343	8.57575	0.00944502	8.54666	0.35718	0.731424	0.834617	-7.25076	Not significant
P13051	UNG	Uracil-DNA glycosylase	10	3	6.50398	6.6368	6.61261	6.33213	6.20093	6.19219	-0.342716	6.41311	-6.77744	0.00025197	0.00760268	0.679941	Downregulated
P13056	NR2C1	Nuclear receptor subfamily 2 group C member 1	6	3	6.11543	6.2636	6.05613	5.92729	6.0234	6.05193	-0.14418	6.07296	-2.467	0.0428316	0.144562	-4.83303	Not significant
P13073	COX4I1	Cytochrome c oxidase subunit 4 isoform 1, mitochondrial	37	8	8.72931	8.83135	8.72063	8.81331	8.77499	8.80016	0.0357233	8.77829	1.01643	0.343075	0.52091	-6.77469	Not significant
P13473	LAMP2	Lysosome-associated membrane glycoprotein 2	4	2	7.71214	7.55553	7.42394	7.6964	7.64631	7.47798	0.0430305	7.58538	0.519249	0.619507	0.752026	-7.17222	Not significant
P13489	RNH1	Ribonuclease inhibitor	62	21	7.73155	7.76741	7.71755	7.85423	7.80999	7.84143	0.0963792	7.78703	3.72695	0.00731247	0.0530821	-2.97627	Not significant
P13498	CYBA	Cytochrome b-245 light chain	24	2	5.94954	6.06303	6.26403	6.5131	6.37984	6.50353	0.373288	6.27884	4.70476	0.00216286	0.0261366	-1.66107	Not significant
P13639	EEF2	Elongation factor 2	62	50	8.7378	8.73701	8.75149	8.66634	8.66046	8.68335	-0.0720497	8.70608	-3.27279	0.0135125	0.0740243	-3.63082	Not significant
P13667	PDIA4	Protein disulfide-isomerase A4	61	41	8.39913	8.40266	8.42768	8.3744	8.36375	8.37074	-0.0401913	8.38973	-1.80323	0.1141	0.261807	-5.80408	Not significant
P13674	P4HA1	Prolyl 4-hydroxylase subunit alpha-1	32	17	8.0057	7.9996	7.97933	7.97561	7.99918	8.00172	-0.00270383	7.99352	-0.118494	0.908986	0.949989	-7.31467	Not significant
P13693	TPT1	Translationally-controlled tumor protein	31	5	9.56821	9.45948	9.50754	9.31922	9.48342	9.43235	-0.100079	9.4617	-2.06676	0.077359	0.205148	-5.42672	Not significant
P13716	ALAD	Delta-aminolevulinic acid dehydratase	12	3	6.25932	6.24439	6.33851	6.36597	6.28079	6.42148	0.0753373	6.31841	1.73707	0.125701	0.277968	-5.89606	Not significant
P13797	PLS3	Plastin-3	59	31	8.29705	8.27979	8.30347	8.24905	8.23723	8.21167	-0.0607895	8.26305	-2.60902	0.0347884	0.128001	-4.61986	Not significant
P13798	APEH	Acylamino-acid-releasing enzyme	24	15	7.70724	7.7283	7.69056	7.69626	7.67095	7.73412	-0.008261	7.70457	-0.31124	0.764632	0.859715	-7.26794	Not significant
P13804	ETFA	Electron transfer flavoprotein subunit alpha, mitochondrial	44	12	8.02589	7.99477	7.94332	7.92473	7.94654	7.91142	-0.06043	7.95778	-2.09232	0.0744881	0.200467	-5.38938	Not significant
P13807	GYS1	Glycogen [starch] synthase, muscle	14	8	7.60388	7.57079	7.63218	7.52153	7.46743	7.44767	-0.123407	7.54058	-4.11105	0.00445493	0.0388341	-2.44329	Not significant
P13861	PRKAR2A	cAMP-dependent protein kinase type II-alpha regulatory subunit	49	15	7.91061	7.89881	7.947	7.9224	7.96208	7.98931	0.0391231	7.93837	1.40154	0.203567	0.374502	-6.33813	Not significant
P13929	ENO3	Beta-enolase	37	9	8.97962	8.98474	8.88951	9.00305	8.91904	9.01931	0.0291757	8.96588	0.744153	0.480879	0.641762	-7.0196	Not significant
P13984	GTF2F2	General transcription factor IIF subunit 2	38	9	7.86701	7.82016	7.87853	7.86598	7.90157	7.92144	0.0410957	7.87578	1.47539	0.183374	0.352726	-6.24489	Not significant
P13987	CD59	CD59 glycoprotein	25	4	7.82029	7.85592	7.90175	7.77871	7.92255	7.9264	0.0165666	7.86761	0.361239	0.728518	0.832534	-7.24913	Not significant
P13995	MTHFD2	Bifunctional methylenetetrahydrofolate dehydrogenase/cyclohydrolase, mitochondrial	35	11	8.25347	8.25641	8.23594	8.22281	8.25252	8.26215	-0.00278211	8.24721	-0.118829	0.908731	0.949883	-7.31462	Not significant
P14174	MIF	Macrophage migration inhibitory factor	43	5	8.19028	8.06405	8.0177	8.00361	8.02939	8.04227	-0.0655861	8.05788	-1.45582	0.188541	0.358028	-6.26985	Not significant
P14209	CD99	CD99 antigen	13	2	8.78841	8.87177	8.68416	8.64276	8.88001	8.57941	-0.0807214	8.74109	-0.973579	0.362522	0.537764	-6.81717	Not significant
P14314	PRKCSH	Glucosidase 2 subunit beta	35	19	8.17035	8.16066	8.20508	8.1508	8.12389	8.12434	-0.0456876	8.15585	-1.87517	0.102654	0.24486	-5.70267	Not significant
P14324	FDPS	Farnesyl pyrophosphate synthase	23	9	8.19334	8.20224	8.12881	8.1066	8.08419	8.12806	-0.0685159	8.14054	-2.36316	0.0499067	0.15605	-4.98843	Not significant
P14373	TRIM27	Zinc finger protein RFP	13	5	6.16654	6.17101	6.24916	6.4204	6.22475	6.32153	0.126656	6.2589	2.45267	0.0437432	0.146198	-4.85451	Not significant
P14384	CPM	Carboxypeptidase M	15	6	7.57795	7.73211	7.69153	7.66263	7.66751	7.69803	0.0088622	7.67163	0.213418	0.83705	0.907909	-7.29683	Not significant
P14550	AKR1A1	Alcohol dehydrogenase [NADP(+)]	55	16	8.07175	8.04528	8.07244	8.09226	8.00392	8.12607	0.0109306	8.06862	0.309896	0.765612	0.859715	-7.26841	Not significant
P14618	PKM	Pyruvate kinase PKM	78	40	9.59799	9.63583	9.56519	9.62536	9.53683	9.63297	-0.00128549	9.59903	-0.0367578	0.971699	0.984478	-7.32187	Not significant
P14625	HSP90B1	Endoplasmin	57	45	8.62438	8.59279	8.57355	8.53201	8.57845	8.52201	-0.0527496	8.57053	-1.93676	0.0937453	0.232309	-5.61481	Not significant
P14635	CCNB1	G2/mitotic-specific cyclin-B1	6	2	8.16291	7.93212	7.97212	6.91132	6.8819	6.62169	-1.21741	7.41368	-13.4945	2.74331650099878e-06	0.000402721	5.48527	Downregulated
P14649	MYL6B	Myosin light chain 6B	39	6	7.9643	7.94955	7.86966	7.89507	7.92497	7.97225	0.00292561	7.9293	0.0836498	0.935664	0.964132	-7.31867	Not significant
P14678	SNRPB	Small nuclear ribonucleoprotein-associated proteins B and B'	27	7	7.28321	7.30038	7.39059	7.51	7.34059	7.47285	0.116422	7.38294	2.29332	0.0553275	0.166822	-5.09256	Not significant
P14735	IDE	Insulin-degrading enzyme	41	41	8.06957	8.08044	8.10028	8.0945	8.04166	8.11251	-0.000537353	8.08316	-0.0196472	0.98487	0.99151	-7.32242	Not significant
P14854	COX6B1	Cytochrome c oxidase subunit 6B1	74	7	7.90947	7.81461	7.72273	7.73742	7.84522	7.72928	-0.0449637	7.79312	-0.836439	0.43038	0.60037	-6.94347	Not significant
P14859	POU2F1	POU domain, class 2, transcription factor 1	10	4	6.33232	6.36791	6.37068	6.41425	6.37097	6.46413	0.0594792	6.38671	1.93632	0.093807	0.232367	-5.61545	Not significant
P14866	HNRNPL	Heterogeneous nuclear ribonucleoprotein L	63	24	8.19711	8.25011	8.18802	8.23	8.25956	8.23227	0.028868	8.22618	1.08373	0.314197	0.492934	-6.70526	Not significant
P14868	DARS	Aspartate--tRNA ligase, cytoplasmic	56	26	8.25124	8.27084	8.26156	8.22241	8.20376	8.20773	-0.0499142	8.23626	-2.27395	0.0569341	0.169838	-5.12136	Not significant
P14923	JUP	Junction plakoglobin	45	23	7.87734	7.83315	7.86992	7.98604	7.93792	7.92264	0.0887273	7.9045	3.22116	0.014516	0.0773047	-3.70666	Not significant
P14927	UQCRB	Cytochrome b-c1 complex subunit 7	58	9	8.27045	8.18171	8.17807	8.13992	8.19471	8.19067	-0.0349746	8.19259	-1.03571	0.334597	0.512883	-6.75514	Not significant
P15056	BRAF	Serine/threonine-protein kinase B-raf	7	2	6.81408	6.90842	6.91395	6.89518	6.86274	6.90497	0.00881206	6.88322	0.261607	0.801113	0.883231	-7.28392	Not significant
P15121	AKR1B1	Aldose reductase	64	16	9.70392	9.71555	9.69151	9.71017	9.68899	9.74846	0.0122088	9.70977	0.480801	0.64524	0.772759	-7.19332	Not significant
P15144	ANPEP	Aminopeptidase N	20	19	6.86573	6.94783	6.95934	6.85879	6.94151	6.97555	0.000986295	6.92479	0.0244912	0.981141	0.989166	-7.3223	Not significant
P15151	PVR	Poliovirus receptor	15	7	7.73419	7.75636	7.75458	7.8405	7.77946	7.82815	0.0676598	7.7822	2.61137	0.034669	0.127714	-4.61632	Not significant
P15170	GSPT1	Eukaryotic peptide chain release factor GTP-binding subunit ERF3A	42	10	8.31518	8.35742	8.3625	8.28308	8.21703	8.31925	-0.0719113	8.30908	-2.1862	0.0648243	0.184287	-5.25136	Not significant
P15289	ARSA	Arylsulfatase A	8	3	7.34919	7.47248	7.41641	7.71957	7.64332	7.63482	0.253209	7.5393	6.37102	0.000368781	0.00972339	0.265177	Upregulated
P15291	B4GALT1	Beta-1,4-galactosyltransferase 1	19	6	7.97502	8.00776	7.97095	8.20651	8.14591	8.01409	0.137592	8.05337	2.83489	0.0250777	0.10464	-4.28083	Not significant
P15311	EZR	Ezrin	59	33	8.27521	8.27397	8.2548	8.19237	8.20391	8.19725	-0.0701511	8.23292	-3.21373	0.014667	0.0778575	-3.7176	Not significant
P15374	UCHL3	Ubiquitin carboxyl-terminal hydrolase isozyme L3	35	5	6.88377	6.7657	6.82848	6.83455	6.83892	6.89017	0.0285663	6.84026	0.796143	0.451955	0.618154	-6.97763	Not significant
P15407	FOSL1	Fos-related antigen 1	10	3	8.27713	8.41694	8.45182	8.02339	8.10667	8.02876	-0.329021	8.21745	-6.61314	0.000293289	0.00840715	0.514645	Downregulated
P15408	FOSL2	Fos-related antigen 2	17	4	5.78215	5.68419	5.73137	5.6964	5.90916	5.48564	-0.0355034	5.71482	-0.366337	0.724875	0.830071	-7.24706	Not significant
P15428	HPGD	15-hydroxyprostaglandin dehydrogenase [NAD(+)]	24	5	7.05159	6.91474	6.99464	6.9887	6.70739	6.80917	-0.151905	6.91104	-2.11007	0.0725563	0.1974	-5.36338	Not significant
P15514	AREG	Amphiregulin	14	3	6.95879	7.04018	7.0281	6.70253	6.76553	6.71842	-0.280197	6.86892	-8.79919	4.77413764669353e-05	0.00272435	2.4814	Downregulated
P15529	CD46	Membrane cofactor protein	17	7	8.59174	8.5965	8.58933	8.5768	8.61711	8.61593	0.0107625	8.5979	0.459959	0.659414	0.783642	-7.20413	Not significant
P15531	NME1	Nucleoside diphosphate kinase A	86	7	9.03077	8.92543	8.93776	8.87546	8.98567	8.81491	-0.0726387	8.92833	-1.45477	0.188821	0.358284	-6.27118	Not significant
P15586	GNS	N-acetylglucosamine-6-sulfatase	15	8	7.53089	7.48479	7.52519	7.77204	7.70683	7.77827	0.238755	7.633	8.13444	7.94125071735392e-05	0.00367984	1.93276	Upregulated
P15735	PHKG2	Phosphorylase b kinase gamma catalytic chain, liver/testis isoform	6	2	6.26874	6.30284	6.39289	6.47711	6.20929	6.35849	0.0268059	6.33489	0.393712	0.705446	0.816769	-7.23547	Not significant
P15848	ARSB	Arylsulfatase B	4	2	6.71614	6.7915	6.80081	6.97476	6.87833	6.86678	0.137134	6.83805	3.51813	0.00966218	0.0623539	-3.27422	Not significant
P15880	RPS2	40S ribosomal protein S2	53	18	9.21832	9.18862	9.21968	9.17096	9.18224	9.18748	-0.0286474	9.19455	-1.25971	0.247927	0.424202	-6.50936	Not significant
P15882	CHN1	N-chimaerin	5	2	6.67077	6.92937	6.75039	6.77542	6.85912	6.75311	0.0123755	6.7897	0.187443	0.856602	0.920369	-7.30271	Not significant
P15924	DSP	Desmoplakin	27	84	7.65919	7.61709	7.62908	7.6738	7.58162	7.62617	-0.0079203	7.63116	-0.258748	0.803232	0.884459	-7.28476	Not significant
P15927	RPA2	Replication protein A 32 kDa subunit	57	9	6.96511	6.93841	7.02462	7.00091	6.91181	6.9457	-0.0232412	6.96443	-0.671715	0.523188	0.679921	-7.07402	Not significant
P15954	COX7C	Cytochrome c oxidase subunit 7C, mitochondrial	29	2	9.04711	8.85469	8.88848	8.78492	8.81449	8.76736	-0.141171	8.85951	-2.79462	0.026575	0.107964	-4.34118	Not significant
P16035	TIMP2	Metalloproteinase inhibitor 2	14	3	7.25045	7.23356	7.35249	7.52713	7.61901	7.5938	0.301151	7.42941	7.39969	0.000145308	0.00549408	1.27827	Upregulated
P16070	CD44	CD44 antigen	16	11	9.29641	9.2946	9.30161	9.21756	9.2252	9.28187	-0.0559978	9.26954	-2.14483	0.0689179	0.191823	-5.31234	Not significant
P16104	H2AFX	Histone H2AX	29	4	8.56252	8.40643	8.54801	8.31555	8.37	8.40751	-0.141303	8.435	-2.97318	0.0205772	0.0933167	-4.07413	Not significant
P16144	ITGB4	Integrin beta-4	26	38	7.29273	7.32968	7.31256	7.34903	7.29482	7.34137	0.0167565	7.32003	0.645874	0.538836	0.691122	-7.09225	Not significant
P16152	CBR1	Carbonyl reductase [NADPH] 1	75	15	8.31869	8.28944	8.29445	8.30207	8.21362	8.29528	-0.0305382	8.28559	-0.990472	0.354757	0.530563	-6.80059	Not significant
P16157	ANK1	Ankyrin-1	6	8	6.86654	6.93154	6.89387	7.00642	7.03468	7.02046	0.123203	6.95892	4.70781	0.00215514	0.0260946	-1.65719	Not significant
P16188	HLA-A	HLA class I histocompatibility antigen, A-30 alpha chain	30	2	8.39509	8.28479	8.21183	8.0364	8.4724	8.03753	-0.115126	8.23967	-0.972053	0.36323	0.538251	-6.81866	Not significant
P16219	ACADS	Short-chain specific acyl-CoA dehydrogenase, mitochondrial	16	6	7.10359	7.07447	7.11039	7.25825	7.18036	7.20737	0.119178	7.15574	4.18599	0.00405482	0.037045	-2.34172	Not significant
P16220	CREB1	Cyclic AMP-responsive element-binding protein 1	17	2	6.41966	6.44907	6.3703	6.60568	6.41397	6.48861	0.0897394	6.45788	1.78981	0.116368	0.265032	-5.82285	Not significant
P16278	GLB1	Beta-galactosidase	22	11	7.90417	7.8899	7.78123	7.94573	7.9036	7.96241	0.0788086	7.89784	2.05162	0.0791117	0.208361	-5.4488	Not significant
P16333	NCK1	Cytoplasmic protein NCK1	34	12	7.12701	7.11253	7.11476	7.1079	7.10672	7.10473	-0.0116496	7.11228	-0.544746	0.602748	0.739676	-7.15739	Not significant
P16383	GCFC2	GC-rich sequence DNA-binding factor 2	3	3	7.22922	7.15636	7.2394	7.16088	7.13026	7.21227	-0.0405233	7.18807	-1.19024	0.272535	0.449884	-6.58904	Not significant
P16401	HIST1H1B	Histone H1.5	39	10	8.84291	8.87757	8.85718	8.98164	8.76345	8.99561	0.0543504	8.88639	0.89195	0.401876	0.574487	-6.89418	Not significant
P16402	HIST1H1D	Histone H1.3	58	10	9.27063	9.27661	9.36234	9.37543	9.13716	9.42067	0.00789181	9.30714	0.108019	0.916995	0.954384	-7.31601	Not significant
P16403	HIST1H1C	Histone H1.2	54	8	10.268	10.2653	10.3629	10.2804	10.0789	10.362	-0.058352	10.2696	-0.820932	0.438595	0.606344	-6.95678	Not significant
P16422	EPCAM	Epithelial cell adhesion molecule	14	3	5.99588	6.03261	5.97978	6.14796	6.07502	6.12642	0.113705	6.05961	3.89975	0.00583504	0.0456943	-2.73397	Not significant
P16435	POR	NADPH--cytochrome P450 reductase	31	24	8.11362	8.13764	8.15592	8.071	8.04751	8.10868	-0.0599963	8.10573	-2.25016	0.0589724	0.173318	-5.15669	Not significant
P16615	ATP2A2	Sarcoplasmic/endoplasmic reticulum calcium ATPase 2	42	34	7.93776	7.93906	7.96972	7.90555	7.89744	7.92076	-0.0409269	7.92838	-1.77133	0.11956	0.269196	-5.84859	Not significant
P16885	PLCG2	1-phosphatidylinositol 4,5-bisphosphate phosphodiesterase gamma-2	1	2	6.45204	6.52145	6.42832	6.50205	6.47042	6.42548	-0.00128407	6.46663	-0.0375496	0.971089	0.984313	-7.32184	Not significant
P16930	FAH	Fumarylacetoacetase	27	8	7.43244	7.41359	7.48314	7.50921	7.45401	7.5502	0.0614146	7.47377	1.82567	0.110403	0.25647	-5.77259	Not significant
P16949	STMN1	Stathmin	55	10	9.31893	9.31127	9.29673	9.12206	9.07111	9.15465	-0.193038	9.21246	-6.80286	0.000246182	0.00751098	0.705232	Downregulated
P16989	YBX3	Y-box-binding protein 3	38	8	7.44403	7.42415	7.39102	7.3591	7.45096	7.31446	-0.0448945	7.39729	-1.15972	0.283977	0.461781	-6.6231	Not significant
P17010	ZFX	Zinc finger X-chromosomal protein	8	4	7.72201	7.55978	7.60446	7.7586	7.53513	7.65532	0.0209323	7.63922	0.32515	0.754517	0.852813	-7.26298	Not significant
P17028	ZNF24	Zinc finger protein 24	5	2	7.42741	7.48904	7.53406	7.45878	7.51673	7.53292	0.0193071	7.49316	0.5405	0.605522	0.74163	-7.1599	Not significant
P17050	NAGA	Alpha-N-acetylgalactosaminidase	5	2	8.13001	8.01687	8.02055	8.17495	8.02124	7.98439	0.00438253	8.058	0.0779266	0.940055	0.966399	-7.31919	Not significant
P17096	HMGA1	High mobility group protein HMG-I/HMG-Y	56	7	9.2587	9.22896	9.22106	9.21788	9.35213	9.21962	0.0269714	9.24972	0.665369	0.527005	0.681908	-7.07855	Not significant
P17152	TMEM11	Transmembrane protein 11, mitochondrial	23	5	7.88066	7.75329	7.74138	7.64171	7.81623	7.69813	-0.0730882	7.75524	-1.31776	0.228845	0.402504	-6.4406	Not significant
P17174	GOT1	Aspartate aminotransferase, cytoplasmic	39	14	8.08018	8.03423	8.02122	7.84165	7.96746	7.85075	-0.158587	7.96591	-4.01619	0.00502457	0.0417337	-2.57302	Not significant
P17252	PRKCA	Protein kinase C alpha type	35	20	8.02194	8.04014	8.02496	8.03949	8.01998	8.07601	0.0161487	8.03709	0.650353	0.536103	0.689195	-7.08913	Not significant
P17275	JUNB	Transcription factor jun-B	34	8	7.55476	7.52953	7.46495	7.56842	7.45668	7.57978	0.0185442	7.52569	0.446082	0.668935	0.789133	-7.21108	Not significant
P17301	ITGA2	Integrin alpha-2	30	30	7.79586	7.88806	7.82515	7.95383	7.96191	7.98065	0.129109	7.90091	4.29994	0.00351992	0.0342706	-2.18883	Not significant
P17302	GJA1	Gap junction alpha-1 protein	8	2	6.43756	6.3438	6.20568	6.47624	6.47279	6.38718	0.116394	6.38721	1.96621	0.0897575	0.22567	-5.5725	Not significant
P17480	UBTF	Nucleolar transcription factor 1	36	28	8.06774	8.02068	8.10441	8.03403	8.03862	8.06791	-0.0174198	8.05556	-0.599961	0.567333	0.715606	-7.12306	Not significant
P17516	AKR1C4	Aldo-keto reductase family 1 member C4	22	1	5.85583	6.17559	5.80643	6.48576	6.0638	6.05908	0.25693	6.07442	1.84375	0.107509	0.25257	-5.74713	Not significant
P17535	JUND	Transcription factor jun-D	15	2	4.05732	4.03829	3.96809	4.05366	4.12785	4.36129	0.159701	4.10109	2.10703	0.0728831	0.19805	-5.36783	Not significant
P17568	NDUFB7	NADH dehydrogenase [ubiquinone] 1 beta subcomplex subunit 7	21	3	8.15269	8.13816	8.09884	8.14532	8.17135	8.17456	0.0338486	8.14682	1.33692	0.222831	0.39588	-6.41748	Not significant
P17612	PRKACA	cAMP-dependent protein kinase catalytic subunit alpha	23	5	7.18862	7.1874	7.1828	7.13654	7.06047	7.10023	-0.0871915	7.14268	-3.24662	0.0140116	0.0754938	-3.66924	Not significant
P17655	CAPN2	Calpain-2 catalytic subunit	46	26	7.8913	7.91252	7.85483	7.94158	7.93033	7.93502	0.0494224	7.91093	1.99676	0.0857966	0.219204	-5.52841	Not significant
P17676	CEBPB	CCAAT/enhancer-binding protein beta	31	9	7.32325	7.35492	7.33108	7.5315	7.53019	7.56481	0.205749	7.43929	8.61942	5.46047972826383e-05	0.00290112	2.33684	Upregulated
P17706	PTPN2	Tyrosine-protein phosphatase non-receptor type 2	25	11	7.21946	7.21328	7.26615	7.23665	7.20111	7.29652	0.0117983	7.23886	0.365153	0.725721	0.830569	-7.24754	Not significant
P17707	AMD1	S-adenosylmethionine decarboxylase proenzyme	7	2	6.03433	6.25484	6.19458	6.28533	6.28499	6.16115	0.0825752	6.20254	1.32631	0.226143	0.399805	-6.4303	Not significant
P17812	CTPS1	CTP synthase 1	40	19	8.17475	8.19891	8.20179	8.12759	8.14642	8.13388	-0.0558561	8.16389	-2.4868	0.0416041	0.142132	-4.80335	Not significant
P17844	DDX5	Probable ATP-dependent RNA helicase DDX5	60	28	8.35232	8.32063	8.34523	8.08147	8.12705	8.05329	-0.252125	8.21333	-9.14505	3.71083692287594e-05	0.00231009	2.75198	Downregulated
P17858	PFKL	ATP-dependent 6-phosphofructokinase, liver type	31	16	8.01305	7.99797	7.9432	7.99293	7.9896	7.99355	0.0072839	7.98838	0.274906	0.791281	0.876783	-7.2799	Not significant
P17931	LGALS3	Galectin-3	31	8	8.42012	8.4047	8.52978	8.4121	8.45857	8.48885	0.00163709	8.45235	0.0408104	0.96858	0.982449	-7.32169	Not significant
P17980	PSMC3	26S proteasome regulatory subunit 6A	68	23	8.14141	8.15448	8.15797	8.10433	8.10066	8.11336	-0.045166	8.1287	-2.08811	0.0749528	0.201148	-5.39553	Not significant
P17987	TCP1	T-complex protein 1 subunit alpha	60	27	8.23443	8.24274	8.24231	8.16503	8.12875	8.14407	-0.0938788	8.19289	-4.1477	0.00425411	0.0383306	-2.39352	Not significant
P18031	PTPN1	Tyrosine-protein phosphatase non-receptor type 1	37	15	7.96728	7.92811	7.93951	7.85728	7.9087	7.83184	-0.0790236	7.90545	-2.77226	0.0274467	0.110055	-4.37472	Not significant
P18074	ERCC2	General transcription and DNA repair factor IIH helicase subunit XPD	16	11	7.0015	7.02848	7.03445	7.14886	7.01967	7.11127	0.0717929	7.05737	1.96128	0.0904136	0.226577	-5.5796	Not significant
P18077	RPL35A	60S ribosomal protein L35a	49	8	8.52176	8.56936	8.51001	8.49212	8.45211	8.48641	-0.0568294	8.50529	-2.11639	0.0718812	0.19628	-5.35412	Not significant
P18084	ITGB5	Integrin beta-5	25	15	6.88236	6.88067	6.85565	6.86843	6.81962	6.94619	0.00518155	6.87549	0.146004	0.888011	0.938031	-7.31054	Not significant
P18085	ARF4	ADP-ribosylation factor 4	59	5	7.72771	7.7756	7.65518	7.6227	7.78028	7.52108	-0.0781442	7.68042	-1.18183	0.275649	0.453021	-6.59849	Not significant
P18124	RPL7	60S ribosomal protein L7	53	17	9.07218	9.01584	9.0667	8.94227	8.93805	9.01266	-0.0872476	9.00795	-2.8146	0.0258206	0.106443	-4.31123	Not significant
P18206	VCL	Vinculin	70	73	8.43588	8.4534	8.43898	8.35991	8.32469	8.36468	-0.093	8.39626	-3.95749	0.00541661	0.0434104	-2.65392	Not significant
P18433	PTPRA	Receptor-type tyrosine-protein phosphatase alpha	4	2	6.07753	6.01197	6.02272	6.19222	6.07633	5.97592	0.0440843	6.05945	0.818834	0.439715	0.607207	-6.95857	Not significant
P18440	NAT1	Arylamine N-acetyltransferase 1	10	2	7.17096	7.17456	7.25131	7.22255	7.15422	7.24084	0.00692852	7.20241	0.197531	0.848994	0.917152	-7.30052	Not significant
P18583	SON	Protein SON	16	27	7.23886	7.22564	7.20598	7.14699	7.2233	7.14594	-0.0514194	7.19779	-1.74339	0.124547	0.276213	-5.88733	Not significant
P18615	NELFE	Negative elongation factor E	47	15	7.40776	7.4491	7.40758	7.44055	7.42091	7.43976	0.0122567	7.42761	0.510193	0.625519	0.75649	-7.17732	Not significant
P18621	RPL17	60S ribosomal protein L17	59	11	8.95831	8.97694	8.95912	9.02837	8.94409	9.0394	0.03916	8.98437	1.25023	0.25117	0.427025	-6.5204	Not significant
P18669	PGAM1	Phosphoglycerate mutase 1	65	6	8.0496	7.91932	8.00308	7.8014	7.90534	7.82875	-0.145502	7.91792	-3.40998	0.01119	0.0674995	-3.43061	Not significant
P18754	RCC1	Regulator of chromosome condensation	38	13	7.50901	7.53588	7.53345	7.52116	7.60638	7.58228	0.043827	7.54803	1.50092	0.176826	0.343886	-6.21207	Not significant
P18827	SDC1	Syndecan-1	14	5	8.0219	7.87236	7.86609	7.89273	8.05638	7.77165	-0.0131939	7.91352	-0.173454	0.867177	0.926723	-7.30557	Not significant
P18846	ATF1	Cyclic AMP-dependent transcription factor ATF-1	21	3	8.35588	8.28956	8.22147	8.17456	8.31089	8.16711	-0.0714494	8.25324	-1.41721	0.199122	0.369724	-6.31857	Not significant
P18847	ATF3	Cyclic AMP-dependent transcription factor ATF-3	10	2	7.0402	7.01139	7.02851	6.95931	6.86093	6.93894	-0.10697	6.97321	-3.38979	0.011503	0.0683634	-3.45994	Not significant
P18858	LIG1	DNA ligase 1	26	22	7.57231	7.63702	7.56875	7.53545	7.50508	7.48578	-0.0839214	7.55073	-2.8891	0.0232009	0.100527	-4.19969	Not significant
P18859	ATP5J	ATP synthase-coupling factor 6, mitochondrial	45	5	7.86722	7.61263	7.84448	7.6081	7.71462	7.7559	-0.081908	7.73382	-1.12447	0.297688	0.475915	-6.6617	Not significant
P18887	XRCC1	DNA repair protein XRCC1	26	14	8.18994	8.21413	8.25781	8.23598	8.17617	8.27681	0.00902893	8.22514	0.265707	0.798078	0.881777	-7.2827	Not significant
P19013	KRT4	Keratin, type II cytoskeletal 4	10	2	7.03807	7.05745	7.01012	7.09156	6.8567	6.80505	-0.117441	6.97649	-1.66607	0.139397	0.297164	-5.99323	Not significant
P19022	CDH2	Cadherin-2	11	6	7.17817	7.2308	7.15309	7.13779	7.19718	7.08149	-0.0485318	7.16309	-1.30781	0.232022	0.406122	-6.45252	Not significant
P19174	PLCG1	1-phosphatidylinositol 4,5-bisphosphate phosphodiesterase gamma-1	9	11	7.41619	7.47345	7.47665	7.39817	7.35176	7.3745	-0.0806204	7.41512	-2.91204	0.0224516	0.0982908	-4.16538	Not significant
P19338	NCL	Nucleolin	48	49	9.07795	9.01153	9.02121	8.95632	9.01229	8.98687	-0.0517345	9.01103	-1.78724	0.116807	0.265582	-5.82644	Not significant
P19367	HK1	Hexokinase-1	42	33	7.95733	7.99452	7.95273	8.02019	7.99931	8.04756	0.0541582	7.99527	2.11502	0.0720265	0.196416	-5.35612	Not significant
P19387	POLR2C	DNA-directed RNA polymerase II subunit RPB3	44	10	7.06596	7.14901	7.14171	7.16862	7.09876	7.18753	0.0327465	7.13526	0.922535	0.386774	0.561925	-6.86594	Not significant
P19388	POLR2E	DNA-directed RNA polymerases I, II, and III subunit RPABC1	36	8	8.21322	8.23051	8.19295	8.15537	8.11303	8.14913	-0.0730526	8.1757	-2.95486	0.0211208	0.0949992	-4.10145	Not significant
P19404	NDUFV2	NADH dehydrogenase [ubiquinone] flavoprotein 2, mitochondrial	49	11	7.94468	7.92155	7.88663	7.82888	7.90771	7.78884	-0.0758081	7.87971	-2.1027	0.073352	0.198886	-5.37418	Not significant
P19440	GGT1	Glutathione hydrolase 1 proenzyme	17	10	7.47786	7.42274	7.48569	7.56655	7.45867	7.50506	0.0479915	7.4861	1.37238	0.212071	0.383619	-6.37421	Not significant
P19447	ERCC3	General transcription and DNA repair factor IIH helicase subunit XPB	13	8	6.99915	6.99563	6.99285	7.09155	7.13005	7.15766	0.130544	7.06115	5.09692	0.00138018	0.0200615	-1.17276	Not significant
P19474	TRIM21	E3 ubiquitin-protein ligase TRIM21	16	8	7.4372	7.44578	7.48959	7.42195	7.43032	7.40016	-0.0400474	7.4375	-1.58202	0.157416	0.320219	-6.10595	Not significant
P19525	EIF2AK2	Interferon-induced, double-stranded RNA-activated protein kinase	36	15	8.16914	8.08344	8.10293	8.02815	8.0233	8.01744	-0.095543	8.07073	-3.3105	0.0128265	0.0718634	-3.57559	Not significant
P19532	TFE3	Transcription factor E3	6	3	6.63807	6.67037	6.6395	6.50773	6.4465	6.52892	-0.154928	6.57185	-5.29733	0.00110616	0.0171954	-0.931824	Not significant
P19623	SRM	Spermidine synthase	37	9	7.43958	7.39584	7.41955	7.47564	7.39989	7.4716	0.0307176	7.43368	1.03545	0.334709	0.512883	-6.7554	Not significant
P19784	CSNK2A2	Casein kinase II subunit alpha'	50	14	8.02455	7.95541	7.95786	7.87096	7.92871	7.90179	-0.0787883	7.93988	-2.63374	0.0335567	0.124509	-4.58272	Not significant
P19793	RXRA	Retinoic acid receptor RXR-alpha	9	2	5.35947	5.47695	5.40702	5.44465	5.50327	5.43192	0.0454654	5.43721	1.22341	0.260539	0.43764	-6.55136	Not significant
P19838	NFKB1	Nuclear factor NF-kappa-B p105 subunit	18	13	7.24356	7.25619	7.23271	7.13471	7.19882	7.19157	-0.0691187	7.20959	-2.60317	0.0350863	0.128229	-4.62863	Not significant
P19971	TYMP	Thymidine phosphorylase	14	5	7.42293	7.40976	7.39811	7.42104	7.3874	7.39085	-0.0105039	7.40501	-0.452277	0.664677	0.787287	-7.208	Not significant
P20020	ATP2B1	Plasma membrane calcium-transporting ATPase 1	23	18	7.95163	7.94712	7.95124	8.02515	7.99369	8.01838	0.0624103	7.9812	2.79542	0.0265443	0.107964	-4.33998	Not significant
P20042	EIF2S2	Eukaryotic translation initiation factor 2 subunit 2	63	21	8.12809	8.04911	8.08659	7.934	8.03441	7.94504	-0.116778	8.02954	-3.22009	0.0145378	0.0773047	-3.70824	Not significant
P20073	ANXA7	Annexin A7	39	19	7.64782	7.6849	7.64251	7.59975	7.64143	7.612	-0.0406832	7.63807	-1.6167	0.149734	0.310605	-6.05977	Not significant
P20226	TBP	TATA-box-binding protein	10	4	7.44482	7.52449	7.4254	7.41193	7.48381	7.3619	-0.0456893	7.44206	-1.11513	0.301409	0.479499	-6.67179	Not significant
P20248	CCNA2	Cyclin-A2	4	2	7.95633	8.08571	8.0837	6.68217	6.53991	6.57342	-1.44341	7.32021	-28.6764	1.49137623005027e-08	2.83582398509713e-05	10.221	Downregulated
P20290	BTF3	Transcription factor BTF3	72	12	7.79662	7.71432	7.73721	7.71146	7.64701	7.68833	-0.0671166	7.71583	-2.13418	0.0700128	0.192794	-5.32799	Not significant
P20337	RAB3B	Ras-related protein Rab-3B	30	4	7.90977	7.92543	8.014	7.70249	7.70497	7.74611	-0.23188	7.8338	-6.81603	0.000243241	0.0074652	0.71831	Downregulated
P20338	RAB4A	Ras-related protein Rab-4A	23	3	8.69423	8.72799	8.77932	8.64086	8.61613	8.77272	-0.0572802	8.70521	-1.23961	0.254846	0.431606	-6.53271	Not significant
P20339	RAB5A	Ras-related protein Rab-5A	62	6	7.98884	7.94882	7.91559	7.93503	7.96676	7.95901	0.00251602	7.95234	0.0917526	0.929451	0.960464	-7.31786	Not significant
P20340	RAB6A	Ras-related protein Rab-6A	34	7	8.22972	8.23882	8.24958	8.27434	8.26618	8.27803	0.0334773	8.25611	1.54255	0.166604	0.331219	-6.15794	Not significant
P20585	MSH3	DNA mismatch repair protein Msh3	13	12	7.29185	7.3269	7.31466	7.28973	7.2662	7.35372	-0.00791888	7.30717	-0.264884	0.798687	0.882292	-7.28295	Not significant
P20618	PSMB1	Proteasome subunit beta type-1	54	11	7.72322	7.75715	7.75532	7.57549	7.68322	7.48611	-0.163622	7.66342	-3.36857	0.0118422	0.0694418	-3.49083	Not significant
P20645	M6PR	Cation-dependent mannose-6-phosphate receptor	22	6	8.06548	8.09532	8.07402	8.02057	8.07588	7.98594	-0.050806	8.05287	-1.71283	0.130227	0.283901	-5.92942	Not significant
P20674	COX5A	Cytochrome c oxidase subunit 5A, mitochondrial	27	4	7.65719	7.63105	7.75959	7.69091	7.75333	7.79547	0.0639606	7.71459	1.48962	0.179697	0.348043	-6.22663	Not significant
P20700	LMNB1	Lamin-B1	58	33	8.08542	8.04588	8.04834	7.98422	7.99454	7.99602	-0.0682872	8.02574	-2.92223	0.0221272	0.0973558	-4.15017	Not significant
P20749	BCL3	B-cell lymphoma 3 protein	12	5	6.40761	6.46719	6.39035	6.68563	6.53023	6.62955	0.193422	6.51843	4.40713	0.00308678	0.0315487	-2.04674	Not significant
P20810	CAST	Calpastatin	50	33	8.14585	8.07964	8.05535	7.95642	8.07878	7.93834	-0.102435	8.0424	-2.30996	0.0539834	0.164457	-5.06778	Not significant
P20839	IMPDH1	Inosine-5'-monophosphate dehydrogenase 1	28	10	6.93602	6.9049	6.93244	6.81422	6.84994	6.79305	-0.105381	6.87176	-4.11187	0.00445029	0.0388341	-2.44217	Not significant
P20908	COL5A1	Collagen alpha-1(V) chain	2	3	7.70454	7.6645	7.69491	8.51451	8.25316	8.30622	0.669979	8.02297	10.4099	1.57669898569381e-05	0.00127858	3.66458	Upregulated
P20933	AGA	N(4)-(beta-N-acetylglucosaminyl)-L-asparaginase	6	2	7.56887	7.52064	7.46751	7.67312	7.82798	7.60957	0.184547	7.61128	3.20173	0.0149142	0.0785609	-3.73528	Not significant
P20936	RASA1	Ras GTPase-activating protein 1	17	16	7.22036	7.24817	7.20484	7.28659	7.33982	7.28849	0.0805124	7.26471	3.023	0.0191724	0.0901983	-3.99994	Not significant
P20962	PTMS	Parathymosin	24	4	9.97994	9.89831	9.82594	9.90654	9.89164	9.75352	-0.0508289	9.87598	-0.940968	0.377879	0.553701	-6.84856	Not significant
P21127	CDK11B	Cyclin-dependent kinase 11B	17	15	7.93349	7.90522	7.96346	7.9154	7.93033	7.94349	-0.00431797	7.9319	-0.170227	0.86962	0.928047	-7.3062	Not significant
P21266	GSTM3	Glutathione S-transferase Mu 3	37	7	7.81528	7.77509	7.7946	7.8224	7.78088	7.82493	0.0144145	7.8022	0.570815	0.585876	0.728562	-7.14156	Not significant
P21281	ATP6V1B2	V-type proton ATPase subunit B, brain isoform	32	13	7.32032	7.34859	7.36995	7.37451	7.29216	7.35769	-0.00483361	7.34387	-0.159249	0.877945	0.932935	-7.30825	Not significant
P21283	ATP6V1C1	V-type proton ATPase subunit C 1	36	14	7.88221	7.90071	7.86411	7.93237	7.90503	7.93735	0.0425742	7.90363	1.78937	0.116442	0.265103	-5.82346	Not significant
P21291	CSRP1	Cysteine and glycine-rich protein 1	60	13	8.58614	8.5318	8.57636	8.47027	8.64297	8.54269	-0.0127939	8.55837	-0.284057	0.78454	0.872006	-7.27703	Not significant
P21333	FLNA	Filamin-A	68	133	8.66593	8.69545	8.66093	8.74102	8.6829	8.75896	0.0535238	8.70087	1.87996	0.101932	0.243967	-5.69586	Not significant
P21359	NF1	Neurofibromin	7	19	7.29149	7.32965	7.27705	7.32334	7.31126	7.35386	0.0300878	7.31444	1.1568	0.285094	0.462987	-6.62634	Not significant
P21399	ACO1	Cytoplasmic aconitate hydratase	32	26	7.85655	7.84437	7.89462	7.90205	7.82294	7.92008	0.0165079	7.87344	0.502048	0.630952	0.760524	-7.18185	Not significant
P21579	SYT1	Synaptotagmin-1	8	3	6.57144	6.63792	6.64267	6.76528	6.78049	6.95351	0.215752	6.72522	4.06555	0.00471879	0.0403355	-2.50535	Not significant
P21589	NT5E	5'-nucleotidase	25	12	7.52043	7.53869	7.5146	7.58165	7.53639	7.63431	0.0595438	7.55435	1.95241	0.0916053	0.228648	-5.59235	Not significant
P21796	VDAC1	Voltage-dependent anion-selective channel protein 1	75	17	8.50634	8.49302	8.46539	8.53481	8.48092	8.59059	0.0471938	8.51185	1.42456	0.197068	0.367571	-6.30935	Not significant
P21912	SDHB	Succinate dehydrogenase [ubiquinone] iron-sulfur subunit, mitochondrial	47	14	7.69439	7.676	7.67416	7.68276	7.63423	7.66059	-0.0223244	7.67036	-0.926326	0.384932	0.560176	-6.86239	Not significant
P21926	CD9	CD9 antigen	18	4	8.97632	9.0479	8.9283	8.93506	9.07005	8.96583	0.00613775	8.98724	0.134602	0.896694	0.943013	-7.31235	Not significant
P21953	BCKDHB	2-oxoisovalerate dehydrogenase subunit beta, mitochondrial	7	3	7.24967	7.31724	7.19416	7.33405	7.33826	7.24251	0.0512496	7.27931	1.23596	0.25612	0.432931	-6.53693	Not significant
P21964	COMT	Catechol O-methyltransferase	47	11	7.37929	7.42103	7.52202	7.49478	7.45889	7.57016	0.0671614	7.47436	1.474	0.183736	0.352872	-6.24667	Not significant
P21980	TGM2	Protein-glutamine gamma-glutamyltransferase 2	47	27	8.20732	8.2513	8.21342	8.27658	8.19655	8.25857	0.0198849	8.23396	0.667766	0.525561	0.681108	-7.07684	Not significant
P22033	MUT	Methylmalonyl-CoA mutase, mitochondrial	14	10	7.67381	7.72251	7.7115	7.78738	7.75308	7.82193	0.0848578	7.74503	3.01284	0.0194502	0.0905264	-4.01504	Not significant
P22059	OSBP	Oxysterol-binding protein 1	40	29	7.76224	7.82865	7.77938	7.89845	7.85902	7.90492	0.0973746	7.83878	3.47017	0.01031	0.064125	-3.34341	Not significant
P22061	PCMT1	Protein-L-isoaspartate(D-aspartate) O-methyltransferase	56	12	7.39268	7.29768	7.36592	7.37134	7.29989	7.41445	0.00979706	7.35699	0.250145	0.809618	0.888792	-7.28722	Not significant
P22087	FBL	rRNA 2'-O-methyltransferase fibrillarin	46	15	8.97901	8.89897	8.92999	8.88002	8.92713	8.87788	-0.0409818	8.9155	-1.36565	0.214077	0.386116	-6.38248	Not significant
P22090	RPS4Y1	40S ribosomal protein S4, Y isoform 1	37	4	8.79866	8.7784	8.86994	8.71008	8.8933	8.79594	-0.0158935	8.80772	-0.31949	0.758627	0.855833	-7.26502	Not significant
P22102	GART	Trifunctional purine biosynthetic protein adenosine-3	45	37	7.89357	7.90463	7.86434	7.79832	7.79742	7.82309	-0.0812351	7.84689	-3.40976	0.0111933	0.0674995	-3.43092	Not significant
P22234	PAICS	Multifunctional protein ADE2	46	20	7.90395	7.95114	7.95153	7.89303	7.85161	7.90525	-0.0522422	7.90942	-1.92467	0.0954334	0.234419	-5.63213	Not significant
P22307	SCP2	Non-specific lipid-transfer protein	31	15	7.92591	7.87711	7.84429	7.95849	7.85994	7.94667	0.0392596	7.90207	1.08341	0.314332	0.492934	-6.70561	Not significant
P22314	UBA1	Ubiquitin-like modifier-activating enzyme 1	57	44	8.09459	8.11139	8.10657	8.15366	8.09857	8.16421	0.0346263	8.1215	1.31367	0.230145	0.403867	-6.4455	Not significant
P22415	USF1	Upstream stimulatory factor 1	9	2	6.63947	6.75124	6.7861	6.92538	6.72367	6.64325	0.0384966	6.74485	0.516396	0.621398	0.752731	-7.17383	Not significant
P22570	FDXR	NADPH:adrenodoxin oxidoreductase, mitochondrial	52	21	7.54566	7.53456	7.52012	8.0505	8.04281	8.02048	0.504483	7.78569	22.0714	9.248788048718e-08	8.91568813360783e-05	8.72609	Upregulated
P22626	HNRNPA2B1	Heterogeneous nuclear ribonucleoproteins A2/B1	64	21	9.08412	9.06567	9.03606	9.08661	9.0249	9.03199	-0.0141189	9.05489	-0.507937	0.627021	0.757673	-7.17858	Not significant
P22670	RFX1	MHC class II regulatory factor RFX1	4	4	7.59941	7.6591	7.68555	7.61497	7.58096	7.65124	-0.0322948	7.63187	-0.997581	0.351528	0.528237	-6.79355	Not significant
P22676	CALB2	Calretinin	14	4	7.02421	6.90376	6.91863	6.69371	6.89992	6.6978	-0.185056	6.85634	-2.96537	0.020807	0.0938752	-4.08576	Not significant
P22681	CBL	E3 ubiquitin-protein ligase CBL	9	6	6.88466	6.89941	6.91674	6.93362	6.86375	6.98033	0.0256313	6.91308	0.757076	0.473575	0.636009	-7.00939	Not significant
P22692	IGFBP4	Insulin-like growth factor-binding protein 4	35	8	7.53211	7.44382	7.45638	7.8812	7.91955	7.90649	0.424973	7.68992	13.792	2.36467084676917e-06	0.000364337	5.63639	Upregulated
P22694	PRKACB	cAMP-dependent protein kinase catalytic subunit beta	23	3	5.55383	5.62628	5.78078	5.87733	5.66636	5.76162	0.114809	5.71103	1.60698	0.15185	0.313099	-6.07275	Not significant
P22695	UQCRC2	Cytochrome b-c1 complex subunit 2, mitochondrial	46	17	8.06027	8.01601	8.06855	8.07594	8.06362	8.09503	0.0299182	8.06324	1.17904	0.276687	0.454242	-6.60161	Not significant
P22830	FECH	Ferrochelatase, mitochondrial	31	11	7.60122	7.61308	7.60007	7.70421	7.5978	7.72077	0.0694678	7.63952	1.9278	0.0949934	0.23371	-5.62765	Not significant
P23141	CES1	Liver carboxylesterase 1	14	8	7.83457	7.86093	7.82125	7.81043	7.70888	7.79316	-0.0680994	7.80487	-2.07058	0.076923	0.20452	-5.42115	Not significant
P23193	TCEA1	Transcription elongation factor A protein 1	59	20	7.79738	7.74336	7.8194	7.88108	7.88173	7.94429	0.115657	7.84454	3.68527	0.00772665	0.0544844	-3.03529	Not significant
P23229	ITGA6	Integrin alpha-6	28	28	7.4663	7.51324	7.4163	7.42061	7.43426	7.43444	-0.035507	7.44752	-1.18204	0.275573	0.453016	-6.59826	Not significant
P23246	SFPQ	Splicing factor, proline- and glutamine-rich	42	26	8.27867	8.30982	8.23498	8.21342	8.2461	8.19708	-0.0556222	8.24668	-1.92947	0.0947589	0.233537	-5.62525	Not significant
P23258	TUBG1	Tubulin gamma-1 chain	32	13	7.48082	7.48455	7.5732	7.54304	7.45824	7.5648	0.00917346	7.51744	0.231998	0.823139	0.899077	-7.29216	Not significant
P23284	PPIB	Peptidyl-prolyl cis-trans isomerase B	55	14	8.70116	8.62086	8.70595	8.66834	8.61082	8.68089	-0.0226375	8.66467	-0.669723	0.524384	0.680662	-7.07544	Not significant
P23368	ME2	NAD-dependent malic enzyme, mitochondrial	33	16	7.68776	7.68603	7.7219	7.73327	7.76818	7.79203	0.0659316	7.73153	2.51318	0.040024	0.13889	-4.76376	Not significant
P23378	GLDC	Glycine dehydrogenase (decarboxylating), mitochondrial	14	10	7.28457	7.21456	7.25014	7.18754	7.24219	7.20922	-0.0367686	7.23137	-1.28331	0.240009	0.415732	-6.48163	Not significant
P23381	WARS	Tryptophan--tRNA ligase, cytoplasmic	43	16	8.15024	8.11291	8.15944	8.15675	8.18323	8.17759	0.0316586	8.15669	1.29549	0.236008	0.410997	-6.46719	Not significant
P23396	RPS3	40S ribosomal protein S3	77	18	9.36696	9.37787	9.32248	9.24676	9.29168	9.25591	-0.0909878	9.31028	-3.40256	0.011304	0.067835	-3.44138	Not significant
P23434	GCSH	Glycine cleavage system H protein, mitochondrial	17	2	6.61251	6.55143	6.70514	6.64467	6.68874	6.72991	0.0647471	6.6554	1.47613	0.18318	0.352573	-6.24394	Not significant
P23443	RPS6KB1	Ribosomal protein S6 kinase beta-1	16	7	7.20946	7.15919	7.14595	7.10538	7.07721	7.07477	-0.0857456	7.12866	-3.21174	0.0147076	0.0778584	-3.72053	Not significant
P23458	JAK1	Tyrosine-protein kinase JAK1	7	8	7.11543	7.10711	7.10754	7.40155	7.4082	7.5194	0.333024	7.27654	9.30996	3.30024793062275e-05	0.00218704	2.87763	Upregulated
P23497	SP100	Nuclear autoantigen Sp-100	15	7	7.12072	7.13168	7.09353	7.08237	7.10374	7.06165	-0.0327243	7.09895	-1.33343	0.223917	0.397348	-6.42171	Not significant
P23526	AHCY	Adenosylhomocysteinase	48	22	8.79548	8.76553	8.73895	8.73002	8.70903	8.75199	-0.0363106	8.7485	-1.38815	0.207432	0.378561	-6.35475	Not significant
P23528	CFL1	Cofilin-1	75	17	9.06568	9.05662	8.99491	9.06571	9.04758	9.07539	0.0238205	9.05098	0.861831	0.417167	0.587522	-6.92124	Not significant
P23588	EIF4B	Eukaryotic translation initiation factor 4B	35	26	8.40679	8.34766	8.3387	8.19844	8.27709	8.17792	-0.146569	8.2911	-4.19028	0.00403312	0.0369333	-2.33592	Not significant
P23610	F8A1	Factor VIII intron 22 protein	7	2	6.36117	6.21224	6.33029	6.32347	6.21118	6.32331	-0.0152502	6.29361	-0.310633	0.765074	0.859715	-7.26815	Not significant
P23634	ATP2B4	Plasma membrane calcium-transporting ATPase 4	13	5	6.59547	6.55852	6.60007	6.70116	6.67481	6.58499	0.0689666	6.61917	1.95368	0.0914334	0.228324	-5.59052	Not significant
P23743	DGKA	Diacylglycerol kinase alpha	17	11	7.10351	7.077	7.01787	7.25148	7.18014	7.22755	0.153595	7.14293	4.7197	0.0021253	0.0259371	-1.64205	Not significant
P23786	CPT2	Carnitine O-palmitoyltransferase 2, mitochondrial	26	16	7.2382	7.28354	7.2916	7.33948	7.30803	7.39408	0.0760851	7.30915	2.45398	0.0436592	0.145997	-4.85255	Not significant
P23919	DTYMK	Thymidylate kinase	55	14	8.17336	8.14893	8.14818	8.07985	8.06215	8.0636	-0.0882927	8.11268	-3.93878	0.00554854	0.0440665	-2.67982	Not significant
P23921	RRM1	Ribonucleoside-diphosphate reductase large subunit	31	23	7.88388	7.90235	7.88295	7.67079	7.59856	7.65581	-0.248003	7.76572	-9.09674	3.8418420818207e-05	0.00236773	2.71477	Downregulated
P24386	CHM	Rab proteins geranylgeranyltransferase component A 1	16	9	7.42556	7.50193	7.46716	7.33683	7.37416	7.31223	-0.12381	7.40298	-4.11223	0.00444828	0.0388341	-2.44168	Not significant
P24534	EEF1B2	Elongation factor 1-beta	61	8	8.99169	8.93925	8.93065	8.76011	8.82959	8.75322	-0.172888	8.86742	-5.49483	0.000894073	0.015306	-0.699955	Not significant
P24539	ATP5F1	ATP synthase F(0) complex subunit B1, mitochondrial	38	9	8.23238	8.28024	8.176	8.18144	8.27542	8.06398	-0.0559257	8.20158	-1.00668	0.34743	0.525449	-6.78448	Not significant
P24666	ACP1	Low molecular weight phosphotyrosine protein phosphatase	56	7	7.10418	7.16027	7.14909	7.25069	7.13691	7.18687	0.0536392	7.16467	1.53051	0.169502	0.334714	-6.17367	Not significant
P24752	ACAT1	Acetyl-CoA acetyltransferase, mitochondrial	50	19	8.01623	7.97959	7.94454	7.87963	7.96266	7.89561	-0.0674863	7.94638	-2.07636	0.0762676	0.203165	-5.4127	Not significant
P24928	POLR2A	DNA-directed RNA polymerase II subunit RPB1	29	49	7.41279	7.42136	7.39904	7.37574	7.36909	7.38214	-0.0354073	7.39336	-1.6205	0.148912	0.309841	-6.05467	Not significant
P24941	CDK2	Cyclin-dependent kinase 2	15	4	7.37496	7.323	7.38202	6.87722	6.88041	6.91813	-0.468074	7.12596	-17.2048	5.19075293558336e-07	0.000162843	7.13738	Downregulated
P25054	APC	Adenomatous polyposis coli protein	6	17	7.19565	7.23882	7.22045	7.36275	7.31108	7.32748	0.115463	7.27604	4.47343	0.00284842	0.0305833	-1.95969	Not significant
P25098	GRK2	Beta-adrenergic receptor kinase 1	15	8	6.25335	6.24278	6.24275	6.09221	6.12939	6.07986	-0.145808	6.17339	-6.06329	0.000498087	0.0111655	-0.0623633	Not significant
P25205	MCM3	DNA replication licensing factor MCM3	57	42	7.79617	7.84321	7.79938	7.66996	7.65787	7.60388	-0.169016	7.72841	-5.9364	0.000565624	0.0116466	-0.200955	Not significant
P25325	MPST	3-mercaptopyruvate sulfurtransferase	21	5	7.87168	7.91904	7.95345	7.91526	7.82499	7.92695	-0.0256549	7.90189	-0.697143	0.508073	0.666083	-7.05547	Not significant
P25398	RPS12	40S ribosomal protein S12	71	9	9.23027	9.24469	9.20863	9.21575	9.19256	9.25512	-0.00672228	9.2245	-0.254591	0.806316	0.886904	-7.28596	Not significant
P25440	BRD2	Bromodomain-containing protein 2	8	7	7.44758	7.41994	7.44448	7.44655	7.48272	7.50223	0.0398397	7.45725	1.57493	0.159032	0.321559	-6.11534	Not significant
P25445	FAS	Tumor necrosis factor receptor superfamily member 6	19	6	6.82298	6.78415	6.84098	7.16966	7.30848	7.14127	0.390429	7.01125	8.47684	6.0846788592416e-05	0.00312499	2.22021	Upregulated
P25490	YY1	Transcriptional repressor protein YY1	28	12	7.82041	7.75851	7.79681	7.68123	7.71548	7.7354	-0.0812098	7.75131	-2.9221	0.0221313	0.0973558	-4.15036	Not significant
P25685	DNAJB1	DnaJ homolog subfamily B member 1	42	17	8.36805	8.33712	8.37557	8.29832	8.35093	8.34061	-0.0302988	8.3451	-1.16954	0.280255	0.458146	-6.61221	Not significant
P25686	DNAJB2	DnaJ homolog subfamily B member 2	10	3	6.51918	6.43507	6.49916	6.38393	6.35292	6.35655	-0.119999	6.42447	-4.07909	0.00463853	0.0398151	-2.48685	Not significant
P25705	ATP5F1A	ATP synthase subunit alpha, mitochondrial	58	30	9.07471	9.06739	9.01391	9.01603	8.96925	9.01313	-0.0525323	9.02574	-1.87605	0.10252	0.244707	-5.70141	Not significant
P25786	PSMA1	Proteasome subunit alpha type-1	61	18	8.36707	8.34436	8.36895	8.28759	8.2717	8.23828	-0.0942682	8.31299	-3.84601	0.00625637	0.0480361	-2.8089	Not significant
P25787	PSMA2	Proteasome subunit alpha type-2	67	12	8.02828	8.06272	8.01745	8.06168	7.97439	8.0877	0.00510369	8.0387	0.146223	0.887845	0.938031	-7.3105	Not significant
P25788	PSMA3	Proteasome subunit alpha type-3	38	12	8.66	8.63902	8.64897	8.50143	8.57291	8.51156	-0.120696	8.58898	-4.40866	0.00308105	0.0315424	-2.04473	Not significant
P25789	PSMA4	Proteasome subunit alpha type-4	41	12	7.97025	7.96792	7.94329	7.91572	7.89826	7.92077	-0.0488996	7.93603	-2.15678	0.0677092	0.189851	-5.29474	Not significant
P25815	S100P	Protein S100-P	24	2	7.09455	6.67815	6.93719	7.07675	7.13189	7.21494	0.237895	7.02225	2.41115	0.0464989	0.150482	-4.91668	Not significant
P26006	ITGA3	Integrin alpha-3	24	23	8.46837	8.53409	8.51117	8.66754	8.6663	8.66786	0.162689	8.58589	6.35113	0.000375893	0.00977481	0.244365	Upregulated
P26038	MSN	Moesin	65	36	8.32775	8.32439	8.30483	8.26895	8.22909	8.25829	-0.0668774	8.28555	-2.83873	0.0249396	0.10447	-4.27508	Not significant
P26196	DDX6	Probable ATP-dependent RNA helicase DDX6	48	18	7.46444	7.47153	7.52301	7.41168	7.45955	7.44798	-0.04659	7.46303	-1.69333	0.133979	0.289888	-5.95611	Not significant
P26358	DNMT1	DNA (cytosine-5)-methyltransferase 1	21	33	7.62988	7.64099	7.65138	7.29122	7.28003	7.30446	-0.348844	7.46633	-15.6709	9.86923313590848e-07	0.000217229	6.5114	Downregulated
P26368	U2AF2	Splicing factor U2AF 65 kDa subunit	40	13	7.73142	7.76316	7.70996	7.81374	7.80483	7.80396	0.0726631	7.77118	3.00025	0.0198008	0.0914786	-4.03379	Not significant
P26373	RPL13	60S ribosomal protein L13	29	9	8.62612	8.57895	8.60227	8.35987	8.41901	8.27196	-0.252168	8.47636	-6.32894	0.000384009	0.00984101	0.221091	Downregulated
P26374	CHML	Rab proteins geranylgeranyltransferase component A 2	9	5	7.20366	7.28651	7.22429	7.05529	7.09717	7.04018	-0.173938	7.15118	-5.60605	0.00079485	0.0141374	-0.571772	Not significant
P26440	IVD	Isovaleryl-CoA dehydrogenase, mitochondrial	15	6	7.43123	7.41701	7.40245	7.49342	7.47409	7.47347	0.0634322	7.44861	2.81177	0.0259263	0.106807	-4.31548	Not significant
P26447	S100A4	Protein S100-A4	37	5	9.23141	9.30035	9.23331	9.07288	9.16977	9.00015	-0.174094	9.16798	-3.79105	0.0067217	0.050581	-2.88593	Not significant
P26572	MGAT1	Alpha-1,3-mannosyl-glycoprotein 2-beta-N-acetylglucosaminyltransferase	15	6	6.98539	7.00773	7.02811	7.08645	7.01697	7.07836	0.053519	7.03383	1.88602	0.101027	0.243025	-5.68726	Not significant
P26583	HMGB2	High mobility group protein B2	53	8	7.98847	7.88729	7.94225	7.77619	7.83214	7.71547	-0.164739	7.85697	-4.14951	0.00424442	0.0382992	-2.39106	Not significant
P26599	PTBP1	Polypyrimidine tract-binding protein 1	47	15	7.67905	7.71052	7.63603	7.7814	7.6604	7.80029	0.0721617	7.71128	1.70024	0.132639	0.287432	-5.94668	Not significant
P26639	TARS	Threonine--tRNA ligase, cytoplasmic	55	33	8.10761	8.12676	8.09297	8.11668	8.09138	8.13313	0.00461674	8.11142	0.191126	0.853822	0.918841	-7.30193	Not significant
P26640	VARS	Valine--tRNA ligase	32	33	8.13433	8.15391	8.12517	8.14667	8.1014	8.17277	0.00247285	8.13904	0.0913326	0.929773	0.960635	-7.3179	Not significant
P26641	EEF1G	Elongation factor 1-gamma	56	24	8.9006	8.91151	8.87538	8.8615	8.7999	8.88006	-0.0486771	8.87149	-1.67569	0.137462	0.294936	-5.98017	Not significant
P26885	FKBP2	Peptidyl-prolyl cis-trans isomerase FKBP2	24	4	8.76256	8.68785	8.81982	8.69676	8.72458	8.75568	-0.0310668	8.74121	-0.818927	0.439666	0.607207	-6.95849	Not significant
P27105	STOM	Erythrocyte band 7 integral membrane protein	34	8	7.45438	7.46534	7.42167	8.06781	8.00251	7.98874	0.572553	7.73341	19.2893	2.35530637924559e-07	0.000117404	7.88333	Upregulated
P27144	AK4	Adenylate kinase 4, mitochondrial	45	7	8.22736	8.18487	8.19478	8.18826	8.2359	8.19678	0.00464252	8.20466	0.180559	0.861802	0.923541	-7.30415	Not significant
P27216	ANXA13	Annexin A13	20	5	6.98058	6.94997	6.98283	6.98368	6.75128	6.88311	-0.0984355	6.92191	-1.77315	0.119242	0.26919	-5.84606	Not significant
P27348	YWHAQ	14-3-3 protein theta	64	11	7.64938	7.67655	7.70717	7.74218	7.6576	7.75842	0.0417006	7.69855	1.22514	0.259925	0.437172	-6.54937	Not significant
P27361	MAPK3	Mitogen-activated protein kinase 3	32	7	8.18728	8.14499	8.16052	8.07233	8.04613	8.04455	-0.109926	8.1093	-4.5718	0.00253127	0.0286696	-1.83174	Not significant
P27448	MARK3	MAP/microtubule affinity-regulating kinase 3	17	7	7.19747	7.18382	7.18551	7.28847	7.27234	7.30361	0.0992111	7.23854	4.42745	0.00301146	0.0311018	-2.01999	Not significant
P27540	ARNT	Aryl hydrocarbon receptor nuclear translocator	7	4	6.69627	6.6965	6.67067	6.87063	6.72116	6.8265	0.118282	6.74696	2.95334	0.0211666	0.0949992	-4.10372	Not significant
P27635	RPL10	60S ribosomal protein L10	43	10	8.7404	8.74488	8.76655	8.83205	8.75641	8.89561	0.0774122	8.78932	2.06742	0.0772838	0.205148	-5.42576	Not significant
P27694	RPA1	Replication protein A 70 kDa DNA-binding subunit	44	25	7.93063	7.96428	7.91058	7.88498	7.89112	7.91265	-0.0389149	7.91571	-1.5569	0.163207	0.327211	-6.13911	Not significant
P27695	APEX1	DNA-(apurinic or apyrimidinic site) lyase	59	22	8.10147	8.07838	8.0948	8.09924	8.09727	8.13544	0.0191016	8.1011	0.807537	0.445779	0.612835	-6.96811	Not significant
P27707	DCK	Deoxycytidine kinase	26	5	7.23254	7.32042	7.31745	7.27772	7.1483	7.28533	-0.0530197	7.26362	-1.17382	0.278642	0.456599	-6.60744	Not significant
P27708	CAD	CAD protein	39	68	7.62288	7.65824	7.6288	7.62937	7.5394	7.62544	-0.0385733	7.61736	-1.218	0.262464	0.439542	-6.55755	Not significant
P27797	CALR	Calreticulin	63	21	8.67083	8.60413	8.68592	8.6113	8.5791	8.63869	-0.0439316	8.63166	-1.40872	0.201519	0.372514	-6.32918	Not significant
P27816	MAP4	Microtubule-associated protein 4	65	59	8.82344	8.77498	8.80182	8.70347	8.75685	8.74143	-0.0661612	8.767	-2.50088	0.0407532	0.140001	-4.78223	Not significant
P27824	CANX	Calnexin	58	32	8.54577	8.5039	8.48592	8.50121	8.6218	8.51549	0.0343001	8.52902	0.901985	0.396873	0.570338	-6.885	Not significant
P27986	PIK3R1	Phosphatidylinositol 3-kinase regulatory subunit alpha	6	4	7.06364	7.1181	7.08429	7.19882	7.1633	7.24685	0.11431	7.14583	3.76562	0.00694962	0.0514172	-2.9217	Not significant
P28062	PSMB8	Proteasome subunit beta type-8	25	4	7.1703	7.2768	7.17545	7.36936	7.24116	7.34572	0.111229	7.26313	2.48105	0.0419569	0.142806	-4.81197	Not significant
P28065	PSMB9	Proteasome subunit beta type-9	13	3	7.46137	7.49827	7.49294	7.30632	7.27053	7.26022	-0.205175	7.38161	-8.1643	7.75610736410076e-05	0.00362128	1.95825	Downregulated
P28066	PSMA5	Proteasome subunit alpha type-5	44	8	8.03039	8.01975	7.9539	7.90052	7.95924	7.92183	-0.0741508	7.96427	-2.42135	0.0458062	0.149271	-4.90142	Not significant
P28070	PSMB4	Proteasome subunit beta type-4	39	7	7.46321	7.43997	7.45758	7.39587	7.40609	7.40532	-0.0511565	7.42801	-2.33665	0.0518975	0.160504	-5.028	Not significant
P28072	PSMB6	Proteasome subunit beta type-6	17	4	7.78726	7.80223	7.78527	7.61694	7.74491	7.57425	-0.146216	7.71848	-3.3065	0.0128975	0.0719223	-3.58144	Not significant
P28074	PSMB5	Proteasome subunit beta type-5	46	11	7.74556	7.72106	7.66969	7.60166	7.61087	7.61222	-0.103853	7.66018	-3.82915	0.00639523	0.0487795	-2.83248	Not significant
P28288	ABCD3	ATP-binding cassette sub-family D member 3	21	13	7.69663	7.72192	7.74218	7.67404	7.71843	7.64416	-0.0413694	7.69956	-1.45494	0.188776	0.358284	-6.27097	Not significant
P28290	SSFA2	Sperm-specific antigen 2	18	22	7.30747	7.32421	7.29311	7.39811	7.35447	7.41356	0.0804517	7.34849	3.11021	0.0169524	0.0845972	-3.87047	Not significant
P28331	NDUFS1	NADH-ubiquinone oxidoreductase 75 kDa subunit, mitochondrial	41	24	8.0069	8.02771	8.0101	8.06087	8.01672	8.08189	0.0382563	8.03403	1.46858	0.185158	0.354248	-6.2536	Not significant
P28340	POLD1	DNA polymerase delta catalytic subunit	23	22	7.64616	7.70404	7.63558	7.49973	7.42302	7.4581	-0.201643	7.5611	-6.43531	0.000346804	0.00949934	0.332112	Downregulated
P28347	TEAD1	Transcriptional enhancer factor TEF-1	9	5	8.22256	8.20043	8.22429	8.02275	8.10931	8.05858	-0.152212	8.13965	-5.26088	0.00115113	0.0176538	-0.975217	Not significant
P28370	SMARCA1	Probable global transcription activator SNF2L1	31	24	7.8469	7.86596	7.8244	7.82756	7.78599	7.82247	-0.0337473	7.82888	-1.35023	0.218739	0.390936	-6.40133	Not significant
P28482	MAPK1	Mitogen-activated protein kinase 1	45	12	7.63581	7.62579	7.6382	7.60663	7.56971	7.58649	-0.0456575	7.61044	-2.00553	0.0846919	0.217152	-5.51573	Not significant
P28676	GCA	Grancalcin	8	2	7.84611	7.87198	7.85957	7.83282	7.76392	7.7144	-0.0888428	7.8148	-2.62326	0.0340729	0.126121	-4.59845	Not significant
P28702	RXRB	Retinoic acid receptor RXR-beta	9	3	6.07359	6.28	6.10275	6.27206	6.2547	6.26735	0.112591	6.20841	2.11873	0.0716324	0.195861	-5.35068	Not significant
P28715	ERCC5	DNA repair protein complementing XP-G cells	6	4	6.2757	6.33459	6.36244	6.51959	6.27145	6.30378	0.0407002	6.34459	0.623318	0.552726	0.70323	-7.10764	Not significant
P28799	GRN	Granulins	17	7	6.40392	6.35015	6.22231	6.52489	6.5272	6.46949	0.181732	6.41633	3.79286	0.00670578	0.0505229	-2.88338	Not significant
P28827	PTPRM	Receptor-type tyrosine-protein phosphatase mu	3	3	6.55453	6.41948	6.4941	6.61674	6.52221	6.67151	0.11412	6.54643	2.33315	0.0521663	0.16101	-5.03322	Not significant
P28838	LAP3	Cytosol aminopeptidase	54	25	8.01914	8.00295	7.99716	7.98797	7.98759	8.0125	-0.0103983	8.00122	-0.46111	0.658627	0.78316	-7.20355	Not significant
P28907	CD38	ADP-ribosyl cyclase/cyclic ADP-ribose hydrolase 1	32	9	7.62133	7.6737	7.64518	7.71326	7.54351	7.71518	0.0105856	7.65203	0.215377	0.83558	0.907122	-7.29635	Not significant
P29083	GTF2E1	General transcription factor IIE subunit 1	18	6	7.41305	7.44358	7.35407	7.33857	7.45714	7.38793	-0.00901879	7.39906	-0.23214	0.823033	0.899077	-7.29212	Not significant
P29084	GTF2E2	Transcription initiation factor IIE subunit beta	29	9	7.66855	7.56067	7.63033	7.58767	7.56017	7.6138	-0.0326372	7.60353	-0.963181	0.367366	0.543074	-6.82727	Not significant
P29144	TPP2	Tripeptidyl-peptidase 2	29	33	7.73222	7.77636	7.79485	7.68007	7.68953	7.72603	-0.0692639	7.73318	-2.52411	0.0393878	0.137612	-4.74735	Not significant
P29218	IMPA1	Inositol monophosphatase 1	39	11	8.27089	8.25878	8.28389	8.18823	8.20785	8.20191	-0.0718602	8.23526	-3.23191	0.0143008	0.0767732	-3.69086	Not significant
P29317	EPHA2	Ephrin type-A receptor 2	33	22	7.62909	7.65847	7.64885	7.64217	7.68636	7.70657	0.0328956	7.66192	1.2493	0.251489	0.427331	-6.52148	Not significant
P29323	EPHB2	Ephrin type-B receptor 2	23	18	7.14107	7.16691	7.15611	7.31539	7.24253	7.30821	0.134011	7.2217	4.79036	0.00195721	0.0246169	-1.55256	Not significant
P29350	PTPN6	Tyrosine-protein phosphatase non-receptor type 6	18	10	7.27647	7.24785	7.22682	7.2692	7.24082	7.29595	0.0182733	7.25952	0.687296	0.513894	0.671998	-7.06272	Not significant
P29353	SHC1	SHC-transforming protein 1	39	14	6.94629	6.93973	6.91724	6.90085	7.02442	6.98616	0.0360559	6.95245	1.02097	0.341066	0.519138	-6.77011	Not significant
P29372	MPG	DNA-3-methyladenine glycosylase	35	9	7.53839	7.5074	7.53118	7.61853	7.6213	7.66205	0.108299	7.57981	4.39366	0.00313784	0.0318638	-2.0645	Not significant
P29374	ARID4A	AT-rich interactive domain-containing protein 4A	2	2	9.09301	9.00081	8.98196	8.97982	8.99564	8.89817	-0.0673843	8.99157	-1.66783	0.13904	0.296657	-5.99084	Not significant
P29375	KDM5A	Lysine-specific demethylase 5A	2	3	6.73666	6.84175	6.88343	6.87689	6.9634	6.80718	0.0618716	6.85155	1.1932	0.271445	0.448623	-6.5857	Not significant
P29401	TKT	Transketolase	63	30	9.08574	9.08872	9.06312	9.15343	9.0621	9.18362	0.053855	9.10612	1.52899	0.169873	0.335041	-6.17566	Not significant
P29558	RBMS1	RNA-binding motif, single-stranded-interacting protein 1	9	2	8.89787	8.86544	8.93783	8.93267	8.99797	8.91977	0.0497551	8.92526	1.5524	0.164267	0.32815	-6.14503	Not significant
P29590	PML	Protein PML	16	15	7.05864	7.10132	7.06175	7.26514	7.18852	7.22584	0.152599	7.1502	5.29469	0.00110935	0.0171954	-0.934965	Not significant
P29692	EEF1D	Elongation factor 1-delta	66	13	8.65194	8.65812	8.62588	8.58518	8.57403	8.57971	-0.0656768	8.61248	-2.91781	0.0222675	0.0977453	-4.15677	Not significant
P29966	MARCKS	Myristoylated alanine-rich C-kinase substrate	52	11	7.5845	7.57728	7.53684	7.49173	7.55088	7.45763	-0.0661288	7.53314	-2.09968	0.0736802	0.199172	-5.3786	Not significant
P29992	GNA11	Guanine nucleotide-binding protein subunit alpha-11	23	3	8.3433	8.45616	8.38051	8.37301	8.53702	8.38718	0.0390785	8.41286	0.761167	0.471279	0.634585	-7.00613	Not significant
P30038	ALDH4A1	Delta-1-pyrroline-5-carboxylate dehydrogenase, mitochondrial	33	16	7.32962	7.30348	7.2965	7.39066	7.27263	7.32972	0.0211362	7.32043	0.619798	0.554913	0.704577	-7.11	Not significant
P30040	ERP29	Endoplasmic reticulum resident protein 29	49	12	8.08752	8.0409	8.01515	7.80572	7.98011	7.89173	-0.155333	7.97019	-3.35762	0.0120215	0.0698711	-3.50679	Not significant
P30041	PRDX6	Peroxiredoxin-6	75	18	8.00766	7.95324	7.98586	7.91027	7.91892	7.8419	-0.0918854	7.93631	-3.02179	0.0192051	0.0902376	-4.00172	Not significant
P30042	C21orf33	ES1 protein homolog, mitochondrial	53	12	8.1769	8.1387	8.16068	8.15659	8.1969	8.21653	0.0312493	8.17438	1.18808	0.273333	0.450655	-6.59147	Not significant
P30043	BLVRB	Flavin reductase (NADPH)	67	9	8.67538	8.62445	8.64511	8.77232	8.72141	8.72679	0.0918592	8.69424	3.42878	0.0109068	0.0664131	-3.40333	Not significant
P30044	PRDX5	Peroxiredoxin-5, mitochondrial	56	8	8.40784	8.35902	8.43787	8.4141	8.45508	8.40331	0.0225829	8.41287	0.75844	0.472809	0.635749	-7.00831	Not significant
P30046	DDT	D-dopachrome decarboxylase	40	4	7.63807	7.583	7.7497	7.69211	7.58316	7.61241	-0.0276963	7.64307	-0.563735	0.590432	0.731288	-7.14593	Not significant
P30048	PRDX3	Thioredoxin-dependent peroxide reductase, mitochondrial	43	9	8.98742	8.93632	8.92576	8.89555	8.92553	8.96716	-0.0204203	8.93962	-0.682094	0.516985	0.675181	-7.06652	Not significant
P30049	ATP5F1D	ATP synthase subunit delta, mitochondrial	14	2	8.31151	8.33897	8.25953	8.12682	8.13688	8.15254	-0.164588	8.22104	-5.87271	0.000603337	0.0120378	-0.27131	Not significant
P30050	RPL12	60S ribosomal protein L12	63	8	9.3821	9.39213	9.32857	9.35795	9.31879	9.36018	-0.0219572	9.35662	-0.791734	0.45436	0.620204	-6.98128	Not significant
P30084	ECHS1	Enoyl-CoA hydratase, mitochondrial	61	17	7.99026	8.00606	7.94532	8.04746	7.97898	8.14102	0.0752704	8.01818	1.73293	0.126463	0.278653	-5.90176	Not significant
P30085	CMPK1	UMP-CMP kinase	22	4	7.82308	7.818	7.9259	7.81133	7.77244	7.74953	-0.0778964	7.81671	-2.13413	0.0700176	0.192794	-5.32806	Not significant
P30086	PEBP1	Phosphatidylethanolamine-binding protein 1	74	10	8.81927	8.83734	8.79265	8.85377	8.81872	8.85085	0.0246961	8.82877	0.997738	0.351457	0.528237	-6.79339	Not significant
P30101	PDIA3	Protein disulfide-isomerase A3	57	29	8.4915	8.49634	8.52882	8.49594	8.46306	8.51791	-0.0132536	8.49893	-0.512924	0.623702	0.754589	-7.17579	Not significant
P30153	PPP2R1A	Serine/threonine-protein phosphatase 2A 65 kDa regulatory subunit A alpha isoform	48	28	8.50262	8.51237	8.51611	8.53405	8.43451	8.49975	-0.0209293	8.4999	-0.683073	0.516402	0.674562	-7.06581	Not significant
P30260	CDC27	Cell division cycle protein 27 homolog	28	19	7.8591	7.87239	7.92345	7.86505	7.8487	7.83411	-0.0356929	7.86713	-1.34024	0.221804	0.394527	-6.41346	Not significant
P30405	PPIF	Peptidyl-prolyl cis-trans isomerase F, mitochondrial	54	9	7.52292	7.5118	7.52516	7.4894	7.5277	7.54918	0.00213529	7.52102	0.085159	0.934506	0.96368	-7.31852	Not significant
P30414	NKTR	NK-tumor recognition protein	2	3	6.39071	6.41279	6.4707	6.4241	6.50017	6.53975	0.0632745	6.45637	1.67746	0.137107	0.294731	-5.97775	Not significant
P30419	NMT1	Glycylpeptide N-tetradecanoyltransferase 1	32	11	8.62937	8.57574	8.61638	8.48251	8.52084	8.44135	-0.1256	8.54436	-4.20326	0.00396832	0.0366668	-2.31843	Not significant
P30508	HLA-C	HLA class I histocompatibility antigen, Cw-12 alpha chain	32	4	6.9218	6.81817	6.82815	6.85974	6.90601	6.88621	0.0279506	6.87001	0.818423	0.439935	0.607354	-6.95891	Not significant
P30519	HMOX2	Heme oxygenase 2	48	15	7.34969	7.34534	7.34046	7.29511	7.2791	7.33809	-0.0410615	7.32463	-1.64167	0.144417	0.303357	-6.02621	Not significant
P30520	ADSS	Adenylosuccinate synthetase isozyme 2	40	14	7.87159	7.90145	7.86679	7.68421	7.70804	7.72057	-0.175672	7.79211	-7.31516	0.000156248	0.00569796	1.19947	Downregulated
P30530	AXL	Tyrosine-protein kinase receptor UFO	25	17	7.02009	7.09623	7.04	6.94593	6.97985	6.96618	-0.0881185	7.00805	-3.12376	0.0166329	0.0836802	-3.85041	Not significant
P30533	LRPAP1	Alpha-2-macroglobulin receptor-associated protein	28	13	8.0192	7.91686	8.01405	8.0183	8.02486	8.01957	0.0375386	8.00214	1.1437	0.290143	0.467491	-6.64075	Not significant
P30536	TSPO	Translocator protein	9	2	9.66957	9.64045	9.63408	9.62948	9.69739	9.53035	-0.0289583	9.63355	-0.673347	0.52221	0.67915	-7.07284	Not significant
P30566	ADSL	Adenylosuccinate lyase	24	10	7.60361	7.64503	7.60117	7.5578	7.56125	7.57608	-0.0515604	7.59082	-2.14408	0.0689942	0.191823	-5.31344	Not significant
P30622	CLIP1	CAP-Gly domain-containing linker protein 1	45	60	7.7029	7.65104	7.68904	7.62806	7.69457	7.69473	-0.00854232	7.67672	-0.290979	0.779453	0.868203	-7.27479	Not significant
P30626	SRI	Sorcin	55	10	8.11231	8.17342	8.06338	8.10964	8.1096	8.14459	0.00490341	8.11882	0.147966	0.886518	0.937309	-7.31021	Not significant
P30740	SERPINB1	Leukocyte elastase inhibitor	37	13	8.07669	8.09422	8.05525	8.08994	8.0498	8.05034	-0.0120277	8.06937	-0.483884	0.643157	0.771312	-7.19169	Not significant
P30837	ALDH1B1	Aldehyde dehydrogenase X, mitochondrial	52	21	7.57335	7.53162	7.61595	7.65405	7.59096	7.64127	0.0551213	7.6012	1.74939	0.123459	0.275002	-5.87902	Not significant
P30838	ALDH3A1	Aldehyde dehydrogenase, dimeric NADP-preferring	60	26	8.96038	8.89935	8.98994	8.95935	8.82832	8.97216	-0.0299455	8.93492	-0.661451	0.529369	0.683712	-7.08133	Not significant
P30876	POLR2B	DNA-directed RNA polymerase II subunit RPB2	24	26	7.5013	7.52374	7.58867	7.61837	7.51961	7.63295	0.0524068	7.56411	1.32882	0.225358	0.399261	-6.42729	Not significant
P31040	SDHA	Succinate dehydrogenase [ubiquinone] flavoprotein subunit, mitochondrial	36	17	7.98803	7.95845	7.952	7.98505	8.0387	7.94638	0.0238857	7.9781	0.786517	0.457218	0.623139	-6.98558	Not significant
P31146	CORO1A	Coronin-1A	12	5	6.61947	6.76457	6.74315	6.85967	6.6822	6.69311	0.0359329	6.72703	0.609037	0.56163	0.710932	-7.11713	Not significant
P31150	GDI1	Rab GDP dissociation inhibitor alpha	63	17	8.21133	8.25071	8.24278	8.28592	8.30634	8.29388	0.0604389	8.26516	2.58291	0.0361402	0.130177	-4.65907	Not significant
P31153	MAT2A	S-adenosylmethionine synthase isoform type-2	41	16	8.41549	8.39421	8.40943	8.56564	8.50979	8.54232	0.132872	8.47281	5.34859	0.00104619	0.0168787	-0.871122	Not significant
P31321	PRKAR1B	cAMP-dependent protein kinase type I-beta regulatory subunit	9	2	6.3756	6.46266	6.62941	6.44199	6.36205	6.45287	-0.0702524	6.45409	-1.10233	0.306571	0.484834	-6.68552	Not significant
P31327	CPS1	Carbamoyl-phosphate synthase [ammonia], mitochondrial	22	25	7.26735	7.27786	7.27684	7.36361	7.21588	7.34293	0.0334578	7.29074	0.820321	0.438921	0.606544	-6.9573	Not significant
P31350	RRM2	Ribonucleoside-diphosphate reductase subunit M2	24	6	6.74038	6.79553	6.83085	6.12737	5.81121	5.94377	-0.828137	6.37485	-11.0536	1.0561240960788e-05	0.00103316	4.08766	Downregulated
P31483	TIA1	Nucleolysin TIA-1 isoform p40	27	5	7.98527	7.95723	7.95713	7.98962	7.89465	7.93331	-0.0273489	7.95287	-0.898206	0.398752	0.571779	-6.88846	Not significant
P31641	SLC6A6	Sodium- and chloride-dependent taurine transporter	6	3	7.76908	7.80456	7.78652	7.57256	7.60332	7.55225	-0.210676	7.68138	-8.39258	6.49128429388785e-05	0.00320046	2.15045	Downregulated
P31644	GABRA5	Gamma-aminobutyric acid receptor subunit alpha-5	10	4	6.51608	6.508	6.57725	6.6769	6.68363	6.80364	0.187614	6.62758	4.57738	0.00251449	0.0285919	-1.82453	Not significant
P31689	DNAJA1	DnaJ homolog subfamily A member 1	58	20	7.8998	7.85013	7.85672	7.90371	7.85411	7.89679	0.0159867	7.87687	0.595864	0.569919	0.717844	-7.12571	Not significant
P31749	AKT1	RAC-alpha serine/threonine-protein kinase	33	9	7.75135	7.68782	7.67951	7.64111	7.68364	7.62766	-0.0554275	7.67852	-1.84802	0.106837	0.251421	-5.7411	Not significant
P31751	AKT2	RAC-beta serine/threonine-protein kinase	35	10	7.70592	7.75026	7.80326	7.73539	7.70229	7.7205	-0.0337495	7.73627	-1.09659	0.308908	0.48751	-6.69163	Not significant
P31930	UQCRC1	Cytochrome b-c1 complex subunit 1, mitochondrial	51	17	7.88328	7.91781	7.90471	7.99602	7.95762	8.03591	0.0945849	7.94922	3.35848	0.0120072	0.0698711	-3.50553	Not significant
P31937	HIBADH	3-hydroxyisobutyrate dehydrogenase, mitochondrial	39	8	7.32611	7.38359	7.35196	7.43523	7.3751	7.40293	0.0505351	7.37915	1.81666	0.111874	0.257847	-5.78526	Not significant
P31939	ATIC	Bifunctional purine biosynthesis protein PURH	64	30	8.30368	8.27498	8.27288	8.23391	8.20981	8.24005	-0.0559194	8.25588	-2.3849	0.0483325	0.153464	-4.95595	Not significant
P31942	HNRNPH3	Heterogeneous nuclear ribonucleoprotein H3	61	13	7.09783	7.02097	7.03215	6.96967	7.01721	6.93547	-0.0762027	7.01222	-2.30696	0.0542238	0.164825	-5.07226	Not significant
P31943	HNRNPH1	Heterogeneous nuclear ribonucleoprotein H	43	6	8.31958	8.35439	8.28184	8.3532	8.28209	8.23711	-0.0278036	8.3047	-0.758563	0.47274	0.635749	-7.00821	Not significant
P31946	YWHAB	14-3-3 protein beta/alpha	72	9	8.19952	8.20841	8.12178	8.25908	8.22456	8.24839	0.0674396	8.21029	2.20594	0.0629587	0.180388	-5.2222	Not significant
P31947	SFN	14-3-3 protein sigma	69	14	8.24951	8.20938	8.23539	8.08202	8.19692	8.07955	-0.11193	8.17546	-3.01788	0.0193118	0.0903533	-4.00754	Not significant
P31948	STIP1	Stress-induced-phosphoprotein 1	59	42	8.69182	8.63333	8.67637	8.49768	8.533	8.49505	-0.158598	8.58788	-5.97558	0.000543735	0.0114024	-0.157937	Not significant
P31949	S100A11	Protein S100-A11	43	4	8.18925	8.18569	8.25087	8.13518	8.2235	8.17469	-0.0308139	8.1932	-0.941869	0.377448	0.553201	-6.84771	Not significant
P32121	ARRB2	Beta-arrestin-2	15	5	6.37366	6.43173	6.35795	6.31515	6.44714	6.4989	0.0326157	6.40409	0.661405	0.529397	0.683712	-7.08137	Not significant
P32320	CDA	Cytidine deaminase	45	4	6.96039	6.85855	6.88531	6.80699	6.88516	6.83858	-0.0578397	6.8725	-1.62548	0.147843	0.308135	-6.04799	Not significant
P32321	DCTD	Deoxycytidylate deaminase	47	6	7.50063	7.55207	7.64252	7.58814	7.5127	7.64185	0.0158245	7.57298	0.335864	0.746761	0.847723	-7.25901	Not significant
P32322	PYCR1	Pyrroline-5-carboxylate reductase 1, mitochondrial	38	10	8.40264	8.41258	8.43316	8.48393	8.40221	8.49499	0.0442551	8.43825	1.41542	0.199626	0.369747	-6.32081	Not significant
P32519	ELF1	ETS-related transcription factor Elf-1	9	3	6.5843	6.38541	6.59345	6.64636	6.45131	6.66528	0.0666006	6.55435	0.880595	0.407591	0.579199	-6.90447	Not significant
P32780	GTF2H1	General transcription factor IIH subunit 1	10	6	7.38233	7.34944	7.34207	7.37885	7.44728	7.35154	0.0346066	7.37525	1.09819	0.308254	0.486996	-6.68993	Not significant
P32969	RPL9	60S ribosomal protein L9	70	11	9.29081	9.20317	9.22691	9.17316	9.2159	9.23097	-0.0336168	9.22349	-1.06053	0.323927	0.50322	-6.72957	Not significant
P32970	CD70	CD70 antigen	11	2	5.696	5.724	5.77468	5.97844	5.96957	5.90497	0.219432	5.84128	6.76816	0.000254122	0.00760268	0.670687	Upregulated
P33121	ACSL1	Long-chain-fatty-acid--CoA ligase 1	15	11	7.21052	7.21698	7.19745	7.24729	7.25594	7.21047	0.0295836	7.22311	1.23427	0.256711	0.433217	-6.53888	Not significant
P33176	KIF5B	Kinesin-1 heavy chain	56	43	7.66969	7.64331	7.65139	7.65809	7.64756	7.64818	-0.00351965	7.65304	-0.159567	0.877703	0.932935	-7.30819	Not significant
P33240	CSTF2	Cleavage stimulation factor subunit 2	29	7	7.56083	7.62134	7.55786	7.47919	7.54496	7.47474	-0.0803809	7.53982	-2.56611	0.037039	0.132178	-4.6843	Not significant
P33316	DUT	Deoxyuridine 5'-triphosphate nucleotidohydrolase, mitochondrial	42	9	7.76224	7.71611	7.69365	7.41579	7.38406	7.4003	-0.32395	7.56203	-12.0349	5.96100756085295e-06	0.000693164	4.68592	Downregulated
P33527	ABCC1	Multidrug resistance-associated protein 1	23	28	7.48124	7.45835	7.44317	7.5482	7.48261	7.51474	0.0542633	7.48805	2.02425	0.0823799	0.214222	-5.48859	Not significant
P33764	S100A3	Protein S100-A3	38	5	6.9246	6.8266	6.74976	6.75706	6.87761	6.69434	-0.0573164	6.805	-0.962951	0.367473	0.543103	-6.82749	Not significant
P33981	TTK	Dual specificity protein kinase TTK	3	2	6.16901	6.28479	6.35658	6.03375	5.94928	6.05789	-0.256485	6.14188	-4.8843	0.00175606	0.0230759	-1.43472	Not significant
P33991	MCM4	DNA replication licensing factor MCM4	41	32	7.66853	7.64787	7.66142	7.47532	7.45813	7.45222	-0.197386	7.56058	-8.88553	4.47960599415709e-05	0.0026546	2.54986	Downregulated
P33992	MCM5	DNA replication licensing factor MCM5	50	32	8.03374	8.0827	8.05016	7.9038	7.91672	7.89844	-0.149212	7.98093	-6.1975	0.000436308	0.0105865	0.0819607	Not significant
P33993	MCM7	DNA replication licensing factor MCM7	43	29	7.54219	7.54734	7.56419	7.4304	7.37496	7.43657	-0.137263	7.48261	-5.23152	0.00118883	0.0180019	-1.01031	Not significant
P34059	GALNS	N-acetylgalactosamine-6-sulfatase	13	6	7.51517	7.46688	7.58964	7.63356	7.54818	7.65923	0.0897621	7.56878	2.10985	0.0725797	0.1974	-5.3637	Not significant
P34896	SHMT1	Serine hydroxymethyltransferase, cytosolic	28	10	7.7257	7.76076	7.66462	7.62883	7.65851	7.63298	-0.0769198	7.67856	-2.50546	0.0404801	0.139601	-4.77535	Not significant
P34897	SHMT2	Serine hydroxymethyltransferase, mitochondrial	47	18	7.99433	8.02298	8.00223	7.97878	7.98282	7.99655	-0.020459	7.99628	-0.912018	0.391918	0.566594	-6.87574	Not significant
P34913	EPHX2	Bifunctional epoxide hydrolase 2	16	8	7.11488	7.25693	7.16853	7.29635	7.19548	7.27001	0.0738346	7.21703	1.6771	0.13718	0.294772	-5.97824	Not significant
P34932	HSPA4	Heat shock 70 kDa protein 4	65	50	7.90973	7.90522	7.92302	7.90222	7.85916	7.9298	-0.0155947	7.90486	-0.588753	0.574423	0.721156	-7.13027	Not significant
P34949	MPI	Mannose-6-phosphate isomerase	20	6	7.39804	7.40172	7.43413	7.47919	7.4994	7.50964	0.0847778	7.45369	3.56506	0.00907061	0.0601576	-3.20679	Not significant
P35052	GPC1	Glypican-1	14	7	6.63101	6.57992	6.66723	7.22625	7.23279	7.23123	0.604033	6.92807	21.1978	1.22442190837178e-07	8.91568813360783e-05	8.47805	Upregulated
P35080	PFN2	Profilin-2	63	7	8.07387	8.00936	8.06597	8.04199	8.03608	8.11869	0.0158549	8.05766	0.481989	0.644437	0.772547	-7.19269	Not significant
P35219	CA8	Carbonic anhydrase-related protein	27	6	7.48071	7.50868	7.48847	7.37489	7.38514	7.32901	-0.129611	7.42782	-5.06802	0.00142559	0.0203849	-1.20798	Not significant
P35221	CTNNA1	Catenin alpha-1	51	37	7.98521	7.93929	7.97382	8.04969	8.05678	8.03898	0.0823824	8.00729	3.45412	0.0105372	0.0650707	-3.36662	Not significant
P35222	CTNNB1	Catenin beta-1	34	22	8.2454	8.23909	8.21196	8.30277	8.27543	8.27603	0.0525946	8.25844	2.24002	0.0598633	0.174935	-5.17173	Not significant
P35226	BMI1	Polycomb complex protein BMI-1	15	3	7.22943	7.30661	7.40882	7.25935	7.38293	7.33415	0.0105234	7.32021	0.202048	0.845594	0.91444	-7.2995	Not significant
P35232	PHB	Prohibitin	63	16	8.279	8.28045	8.30098	8.26384	8.26195	8.29689	-0.0125827	8.28052	-0.537955	0.607188	0.742709	-7.1614	Not significant
P35237	SERPINB6	Serpin B6	38	12	7.57697	7.57468	7.50703	7.50682	7.50155	7.45935	-0.0636567	7.52107	-2.15494	0.0678945	0.190059	-5.29746	Not significant
P35240	NF2	Merlin	16	9	7.31793	7.31915	7.43645	7.40191	7.30569	7.41026	0.014774	7.36523	0.333483	0.748482	0.849051	-7.25991	Not significant
P35241	RDX	Radixin	54	24	8.41417	8.36183	8.37633	8.40793	8.30907	8.3834	-0.0173111	8.37546	-0.525414	0.615432	0.748994	-7.16869	Not significant
P35244	RPA3	Replication protein A 14 kDa subunit	45	4	8.32798	8.38607	8.28733	8.26282	8.28173	8.29898	-0.0526181	8.30749	-1.6862	0.135378	0.291929	-5.96586	Not significant
P35249	RFC4	Replication factor C subunit 4	28	10	7.66369	7.71927	7.64163	7.51933	7.5508	7.56124	-0.131076	7.60933	-4.52635	0.0026727	0.0295194	-1.89069	Not significant
P35250	RFC2	Replication factor C subunit 2	36	11	7.48961	7.46058	7.45822	7.30064	7.31757	7.27842	-0.170593	7.38417	-7.1066	0.000187433	0.00660085	1.00176	Downregulated
P35251	RFC1	Replication factor C subunit 1	23	23	7.20066	7.23714	7.21763	7.21018	7.11468	7.12441	-0.0687237	7.18412	-2.13983	0.0694301	0.191968	-5.31969	Not significant
P35268	RPL22	60S ribosomal protein L22	53	6	7.01582	7.11055	7.01972	7.1808	7.03081	7.21341	0.0929784	7.09519	1.76161	0.121273	0.271389	-5.8621	Not significant
P35269	GTF2F1	General transcription factor IIF subunit 1	29	15	7.60578	7.57107	7.55303	7.51992	7.55136	7.47823	-0.0601225	7.54657	-2.079	0.0759707	0.202775	-5.40885	Not significant
P35270	SPR	Sepiapterin reductase	45	11	8.24615	8.21325	8.2527	8.15486	8.15446	8.19636	-0.0688059	8.20296	-2.72028	0.0295904	0.11513	-4.45273	Not significant
P35520	CBS	Cystathionine beta-synthase	15	7	7.30959	7.37248	7.42221	7.19141	7.14462	7.14248	-0.208587	7.2638	-6.03807	0.00051076	0.0112117	-0.0897464	Not significant
P35556	FBN2	Fibrillin-2	2	5	6.14247	6.27731	6.25169	6.27729	6.25261	6.31537	0.0579342	6.25279	1.44573	0.191256	0.360683	-6.28265	Not significant
P35568	IRS1	Insulin receptor substrate 1	9	8	6.57464	6.59698	6.63483	6.65136	6.52725	6.62601	-0.000611829	6.60184	-0.0161507	0.987562	0.99207	-7.32249	Not significant
P35573	AGL	Glycogen debranching enzyme	13	19	7.3556	7.32646	7.33424	7.37682	7.28581	7.28828	-0.0217954	7.32787	-0.690073	0.512248	0.670415	-7.06068	Not significant
P35579	MYH9	Myosin-9	65	120	8.67639	8.66262	8.65206	8.72922	8.69428	8.73349	0.0553059	8.69134	2.33466	0.0520501	0.16082	-5.03096	Not significant
P35580	MYH10	Myosin-10	48	78	7.83779	7.82067	7.82134	7.82898	7.7991	7.82114	-0.0101922	7.8215	-0.45194	0.664908	0.787287	-7.20817	Not significant
P35606	COPB2	Coatomer subunit beta'	44	36	7.67274	7.67155	7.64302	7.68184	7.65966	7.68505	0.0130803	7.66898	0.565447	0.589328	0.730582	-7.14487	Not significant
P35609	ACTN2	Alpha-actinin-2	17	1	8.20604	8.26457	8.35773	8.40211	8.20097	8.45445	0.0763981	8.31431	1.08638	0.313101	0.491754	-6.70246	Not significant
P35610	SOAT1	Sterol O-acyltransferase 1	12	6	6.99087	7.07428	7.03827	7.07761	6.98778	7.12599	0.0293217	7.04913	0.709434	0.500869	0.659613	-7.04628	Not significant
P35611	ADD1	Alpha-adducin	25	15	7.40107	7.47118	7.47511	7.54981	7.50937	7.57474	0.0955187	7.49688	3.05102	0.0184273	0.0884481	-3.95828	Not significant
P35612	ADD2	Beta-adducin	36	21	7.73333	7.78755	7.70337	7.74	7.75707	7.73595	0.00292439	7.74288	0.102501	0.921218	0.956446	-7.31667	Not significant
P35613	BSG	Basigin	31	9	8.24179	8.20072	8.15063	8.2601	8.1738	8.24766	0.0294726	8.21245	0.832857	0.432269	0.601959	-6.94656	Not significant
P35637	FUS	RNA-binding protein FUS	20	8	8.22417	8.19669	8.11571	8.07663	8.1087	8.12503	-0.0754031	8.14115	-2.21177	0.0624178	0.179638	-5.21357	Not significant
P35658	NUP214	Nuclear pore complex protein Nup214	26	34	7.75788	7.76511	7.72944	7.74211	7.74613	7.75502	-0.00305552	7.74928	-0.133874	0.897249	0.943156	-7.31246	Not significant
P35659	DEK	Protein DEK	29	14	7.96743	7.85736	7.90941	7.78478	7.88323	7.81789	-0.0827687	7.87002	-2.14074	0.0693365	0.191968	-5.31836	Not significant
P35754	GLRX	Glutaredoxin-1	30	2	7.21739	6.6338	6.85334	6.88148	6.82489	6.90893	-0.0297455	6.88664	-0.226491	0.827255	0.901251	-7.29358	Not significant
P35790	CHKA	Choline kinase alpha	4	2	6.0889	6.38451	6.11348	6.4069	6.37984	6.08499	0.0949472	6.2431	0.882335	0.406712	0.578349	-6.9029	Not significant
P35813	PPM1A	Protein phosphatase 1A	33	8	7.48048	7.46605	7.53458	7.52972	7.53718	7.54561	0.043802	7.5156	1.65028	0.142627	0.301341	-6.01461	Not significant
P35869	AHR	Aryl hydrocarbon receptor	6	6	7.72575	7.67973	7.62843	7.4744	7.50571	7.5641	-0.163231	7.59635	-4.55057	0.00259627	0.0289745	-1.85923	Not significant
P35914	HMGCL	Hydroxymethylglutaryl-CoA lyase, mitochondrial	20	6	7.58777	7.54987	7.54799	7.65014	7.68231	7.76378	0.136868	7.63031	3.9668	0.00535227	0.0431754	-2.64106	Not significant
P35998	PSMC2	26S proteasome regulatory subunit 7	64	25	7.92341	7.95248	7.92533	7.93562	7.89068	7.96374	-0.00373002	7.93188	-0.135967	0.895654	0.942359	-7.31214	Not significant
P36404	ARL2	ADP-ribosylation factor-like protein 2	30	6	7.75685	7.74129	7.69966	7.59915	7.68591	7.63214	-0.0935332	7.68583	-2.99693	0.0198944	0.0917046	-4.03874	Not significant
P36405	ARL3	ADP-ribosylation factor-like protein 3	72	9	7.85986	7.76424	7.84434	7.79147	7.77916	7.7682	-0.0432026	7.80121	-1.38738	0.207658	0.378605	-6.35571	Not significant
P36507	MAP2K2	Dual specificity mitogen-activated protein kinase kinase 2	25	6	7.92777	7.88429	7.88798	7.65423	7.81264	7.64133	-0.197282	7.80137	-4.13246	0.00433637	0.0385087	-2.41419	Not significant
P36542	ATP5F1C	ATP synthase subunit gamma, mitochondrial	35	10	9.37383	9.30271	9.34684	9.19262	9.26956	9.22742	-0.11126	9.2855	-3.57129	0.00899513	0.059944	-3.19786	Not significant
P36543	ATP6V1E1	V-type proton ATPase subunit E 1	33	10	7.4082	7.36241	7.3814	7.41628	7.36873	7.41177	0.0149212	7.39147	0.573874	0.583913	0.727692	-7.13966	Not significant
P36551	CPOX	Oxygen-dependent coproporphyrinogen-III oxidase, mitochondrial	36	14	7.54922	7.6422	7.55646	7.65481	7.57461	7.66314	0.0482254	7.60674	1.28681	0.238854	0.414431	-6.47749	Not significant
P36578	RPL4	60S ribosomal protein L4	52	25	9.0868	9.05919	9.12202	9.0617	9.00213	9.05691	-0.0490883	9.06479	-1.69309	0.134026	0.289888	-5.95645	Not significant
P36639	NUDT1	7,8-dihydro-8-oxoguanine triphosphatase	27	5	7.63115	7.59346	7.57407	7.38302	7.48083	7.424	-0.17028	7.51442	-5.22569	0.00119648	0.0180291	-1.01729	Not significant
P36776	LONP1	Lon protease homolog, mitochondrial	36	29	8.15145	8.13611	8.16101	8.25167	8.22519	8.29292	0.107073	8.20306	4.05896	0.00475839	0.0403383	-2.51436	Not significant
P36871	PGM1	Phosphoglucomutase-1	50	26	8.02631	8.00005	8.04816	7.94519	7.93794	7.94892	-0.0808287	7.98443	-3.41225	0.0111554	0.0674691	-3.42731	Not significant
P36915	GNL1	Guanine nucleotide-binding protein-like 1	24	13	7.33999	7.33851	7.39633	7.3765	7.33846	7.43376	0.0246291	7.37059	0.747016	0.479255	0.640287	-7.01735	Not significant
P36954	POLR2I	DNA-directed RNA polymerase II subunit RPB9	57	5	7.62926	7.61738	7.67014	7.57208	7.57766	7.60672	-0.0534392	7.61221	-2.08666	0.0751137	0.201272	-5.39765	Not significant
P36957	DLST	Dihydrolipoyllysine-residue succinyltransferase component of 2-oxoglutarate dehydrogenase complex, mitochondrial	36	14	8.09327	8.06604	8.00968	8.07916	8.04035	8.07089	0.00713632	8.0599	0.242122	0.815588	0.893881	-7.28945	Not significant
P36969	GPX4	Phospholipid hydroperoxide glutathione peroxidase	39	8	7.54284	7.61396	7.48339	7.57753	7.55521	7.45232	-0.0183756	7.53754	-0.401042	0.700283	0.813111	-7.23223	Not significant
P37108	SRP14	Signal recognition particle 14 kDa protein	47	8	8.41988	8.36502	8.43877	8.41263	8.44111	8.45022	0.0267653	8.42127	0.948606	0.374238	0.549543	-6.84129	Not significant
P37198	NUP62	Nuclear pore glycoprotein p62	24	11	7.56343	7.59068	7.57262	7.66838	7.58249	7.62946	0.0512036	7.60117	1.77515	0.118893	0.268599	-5.84327	Not significant
P37235	HPCAL1	Hippocalcin-like protein 1	54	10	8.24947	8.28387	8.1715	8.08461	8.16379	8.12531	-0.110378	8.17976	-2.98201	0.0203205	0.0926981	-4.06096	Not significant
P37268	FDFT1	Squalene synthase	10	3	5.99421	6.04508	6.13418	6.19011	6.01691	6.01565	0.0163996	6.06603	0.285322	0.783609	0.871573	-7.27662	Not significant
P37275	ZEB1	Zinc finger E-box-binding homeobox 1	2	2	5.99494	6.09682	6.09001	6.14472	6.24917	6.04155	0.0845547	6.10287	1.51844	0.172457	0.337949	-6.18939	Not significant
P37802	TAGLN2	Transgelin-2	80	17	8.89757	8.84247	8.86592	8.87505	8.8093	8.90576	-0.0052852	8.86601	-0.163095	0.875027	0.932041	-7.30755	Not significant
P37837	TALDO1	Transaldolase	45	17	9.60683	9.59453	9.58599	9.55192	9.53737	9.54692	-0.050377	9.57059	-2.30789	0.0541494	0.16472	-5.07087	Not significant
P38117	ETFB	Electron transfer flavoprotein subunit beta	62	17	8.69088	8.68645	8.64447	8.6277	8.59262	8.66965	-0.0439433	8.65196	-1.50607	0.175532	0.342171	-6.20542	Not significant
P38159	RBMX	RNA-binding motif protein, X chromosome	46	20	8.12316	8.11795	8.11421	8.07683	8.097	8.0859	-0.031864	8.10251	-1.47215	0.18422	0.353471	-6.24904	Not significant
P38432	COIL	Coilin	13	8	7.77337	7.74271	7.76659	7.72369	7.73415	7.72808	-0.0322486	7.74477	-1.44262	0.1921	0.361702	-6.28659	Not significant
P38435	GGCX	Vitamin K-dependent gamma-carboxylase	9	6	6.87227	6.92794	7.05302	7.04004	6.94749	6.99735	0.0438809	6.97302	0.882121	0.40682	0.578369	-6.90309	Not significant
P38571	LIPA	Lysosomal acid lipase/cholesteryl ester hydrolase	5	2	8.62463	8.41213	8.5117	9.09495	9.24971	8.98283	0.59301	8.81266	7.6638	0.000116312	0.00464079	1.5197	Upregulated
P38606	ATP6V1A	V-type proton ATPase catalytic subunit A	40	21	7.76504	7.76693	7.76979	7.75668	7.73765	7.74755	-0.0199607	7.75727	-0.927085	0.384564	0.560176	-6.86168	Not significant
P38646	HSPA9	Stress-70 protein, mitochondrial	63	43	8.57355	8.52931	8.53949	8.59446	8.60295	8.61345	0.0561714	8.57553	2.36495	0.0497754	0.155719	-4.98576	Not significant
P38919	EIF4A3	Eukaryotic initiation factor 4A-III	45	17	8.37112	8.33613	8.39024	8.22009	8.24706	8.23297	-0.132459	8.2996	-5.30946	0.00109163	0.0171858	-0.91743	Not significant
P38935	IGHMBP2	DNA-binding protein SMUBP-2	7	7	7.76974	7.92861	7.81306	7.88311	7.84603	7.90688	0.0415354	7.85791	0.952685	0.372305	0.547474	-6.83738	Not significant
P39019	RPS19	40S ribosomal protein S19	65	14	9.39779	9.40557	9.36666	9.2468	9.29908	9.28148	-0.114218	9.3329	-4.44709	0.0029406	0.0309658	-1.9942	Not significant
P39023	RPL3	60S ribosomal protein L3	54	27	8.73881	8.67737	8.71051	8.63317	8.64755	8.61952	-0.0754808	8.67116	-2.93436	0.0217472	0.0964924	-4.13204	Not significant
P39060	COL18A1	Collagen alpha-1(XVIII) chain	4	6	6.0824	6.11307	6.04566	6.4901	6.38061	6.33254	0.320704	6.24073	7.36505	0.000149684	0.00558048	1.24607	Upregulated
P39210	MPV17	Protein Mpv17	13	3	9.34488	9.39267	9.37419	9.24909	9.35357	9.42993	-0.026385	9.35739	-0.573558	0.584116	0.727692	-7.13985	Not significant
P39656	DDOST	Dolichyl-diphosphooligosaccharide--protein glycosyltransferase 48 kDa subunit	19	9	7.88473	7.90025	7.93739	7.91953	7.90472	7.88089	-0.00574604	7.90458	-0.224347	0.828859	0.902201	-7.29413	Not significant
P39687	ANP32A	Acidic leucine-rich nuclear phosphoprotein 32 family member A	44	10	9.09606	9.02207	9.17103	9.11284	9.04508	9.20029	0.0230191	9.1079	0.447775	0.66777	0.789008	-7.21024	Not significant
P39748	FEN1	Flap endonuclease 1	42	13	8.47368	8.43383	8.45028	8.37117	8.33605	8.35977	-0.0969297	8.40413	-4.01764	0.00501523	0.0417337	-2.57101	Not significant
P39880	CUX1	Homeobox protein cut-like 1	14	10	7.276	7.25211	7.27006	7.27913	7.27577	7.28125	0.0126596	7.27239	0.580211	0.579861	0.724467	-7.13569	Not significant
P40121	CAPG	Macrophage-capping protein	26	8	7.89767	7.83823	7.89398	7.88421	7.80354	7.8575	-0.028209	7.86252	-0.903321	0.396211	0.569992	-6.88377	Not significant
P40123	CAP2	Adenylyl cyclase-associated protein 2	23	10	7.56582	7.54335	7.52681	7.51909	7.49583	7.4091	-0.0706578	7.51	-2.07965	0.0758979	0.202701	-5.40791	Not significant
P40189	IL6ST	Interleukin-6 receptor subunit beta	4	3	5.29962	5.47024	5.44354	5.68443	5.51303	5.57508	0.186376	5.49766	3.16534	0.0156915	0.0809719	-3.78895	Not significant
P40222	TXLNA	Alpha-taxilin	51	24	7.81922	7.73217	7.79016	7.6786	7.73713	7.7143	-0.0705047	7.74526	-2.24978	0.0590052	0.173331	-5.15725	Not significant
P40227	CCT6A	T-complex protein 1 subunit zeta	49	24	8.55093	8.55645	8.56632	8.46765	8.46157	8.47302	-0.0904842	8.51266	-4.20488	0.0039603	0.0366668	-2.31624	Not significant
P40261	NNMT	Nicotinamide N-methyltransferase	31	7	8.62026	8.47688	8.56332	8.43249	8.41102	8.50408	-0.104291	8.50134	-2.40396	0.0469941	0.151161	-4.92744	Not significant
P40306	PSMB10	Proteasome subunit beta type-10	8	2	8.06554	8.09719	8.1535	8.23518	7.83935	8.06086	-0.0602773	8.07527	-0.662638	0.528652	0.683517	-7.08049	Not significant
P40429	RPL13A	60S ribosomal protein L13a	49	13	9.42244	9.44525	9.40577	9.439	9.34416	9.4802	-0.00336522	9.4228	-0.088641	0.931836	0.9618	-7.31818	Not significant
P40616	ARL1	ADP-ribosylation factor-like protein 1	35	5	7.62395	7.66057	7.54801	7.73112	7.66478	7.7512	0.10485	7.66327	2.74689	0.028472	0.112699	-4.41279	Not significant
P40692	MLH1	DNA mismatch repair protein Mlh1	33	21	7.44363	7.47319	7.4764	7.46602	7.43731	7.47637	-0.00450847	7.46215	-0.186456	0.857347	0.920688	-7.30292	Not significant
P40763	STAT3	Signal transducer and activator of transcription 3	44	26	7.48102	7.57574	7.54381	7.55442	7.54244	7.5857	0.0273316	7.54719	0.873222	0.411335	0.582638	-6.91109	Not significant
P40818	USP8	Ubiquitin carboxyl-terminal hydrolase 8	17	19	7.80081	7.8155	7.80969	7.82437	7.76545	7.85281	0.00554118	7.81144	0.192147	0.853052	0.918841	-7.3017	Not significant
P40855	PEX19	Peroxisomal biogenesis factor 19	41	11	7.93277	7.8923	7.93498	7.8634	7.93494	7.93493	-0.00893123	7.91555	-0.301458	0.771775	0.863239	-7.2713	Not significant
P40925	MDH1	Malate dehydrogenase, cytoplasmic	45	15	8.44821	8.43115	8.40978	8.40835	8.4218	8.40422	-0.0182575	8.42058	-0.791876	0.454283	0.620204	-6.98116	Not significant
P40926	MDH2	Malate dehydrogenase, mitochondrial	64	18	8.77027	8.77571	8.75878	8.80827	8.75702	8.7944	0.0183098	8.77741	0.752177	0.476335	0.63777	-7.01328	Not significant
P40937	RFC5	Replication factor C subunit 5	33	11	7.6893	7.72535	7.73935	7.57511	7.51949	7.54783	-0.17052	7.63274	-6.3631	0.000371594	0.00972339	0.256897	Downregulated
P40938	RFC3	Replication factor C subunit 3	25	8	7.31007	7.26396	7.26843	7.11502	7.16073	7.11362	-0.15103	7.20531	-5.69287	0.000725906	0.0136266	-0.472888	Not significant
P40939	HADHA	Trifunctional enzyme subunit alpha, mitochondrial	59	40	8.39265	8.39157	8.40451	8.43887	8.39618	8.46451	0.0369465	8.41471	1.41606	0.199444	0.369724	-6.32	Not significant
P41091	EIF2S3	Eukaryotic translation initiation factor 2 subunit 3	42	18	8.61864	8.61758	8.52925	8.52908	8.55859	8.52863	-0.049722	8.56363	-1.57256	0.159575	0.322129	-6.11847	Not significant
P41134	ID1	DNA-binding protein inhibitor ID-1	15	2	6.77044	6.8411	6.96911	7.158	7.12236	7.13658	0.278761	6.9996	5.65846	0.000752404	0.0139251	-0.511964	Not significant
P41208	CETN2	Centrin-2	38	5	8.40877	8.40603	8.46034	8.53534	8.5202	8.54221	0.107534	8.47882	4.22889	0.00384363	0.0362761	-2.28394	Not significant
P41214	EIF2D	Eukaryotic translation initiation factor 2D	28	13	8.26215	8.24493	8.24806	8.28723	8.24991	8.29467	0.0255513	8.26449	1.07003	0.319915	0.499275	-6.71966	Not significant
P41223	BUD31	Protein BUD31 homolog	35	5	7.11054	6.96648	6.97222	6.88763	7.05243	6.8059	-0.10109	6.96587	-1.47582	0.183263	0.352623	-6.24435	Not significant
P41227	NAA10	N-alpha-acetyltransferase 10	66	15	7.60612	7.56933	7.62218	7.54056	7.59384	7.52181	-0.0471424	7.57564	-1.61809	0.149432	0.310084	-6.0579	Not significant
P41229	KDM5C	Lysine-specific demethylase 5C	3	4	6.24748	6.38808	6.40422	6.58311	6.50327	6.43761	0.161403	6.42729	3.01886	0.0192851	0.0903533	-4.00609	Not significant
P41236	PPP1R2	Protein phosphatase inhibitor 2	35	4	6.86664	6.85759	6.89524	6.71785	6.88398	6.7264	-0.0970793	6.82462	-2.08128	0.0757146	0.20253	-5.40552	Not significant
P41240	CSK	Tyrosine-protein kinase CSK	29	12	7.48807	7.50942	7.49024	7.42315	7.45725	7.37958	-0.0759143	7.45795	-2.75632	0.0280861	0.111494	-4.39863	Not significant
P41250	GARS	Glycine--tRNA ligase	45	27	7.88191	7.87766	7.91502	7.91291	7.87616	7.94077	0.018416	7.90074	0.684685	0.515444	0.673453	-7.06463	Not significant
P41252	IARS	Isoleucine--tRNA ligase, cytoplasmic	41	49	8.11065	8.05564	8.08959	8.08396	8.08322	8.11496	0.00875135	8.08967	0.342367	0.742069	0.843328	-7.25655	Not significant
P41440	SLC19A1	Folate transporter 1	8	3	7.43675	7.6388	7.40356	7.53114	7.36233	7.28024	-0.101799	7.44214	-1.25167	0.250675	0.426782	-6.51873	Not significant
P41567	EIF1	Eukaryotic translation initiation factor 1	65	8	7.69904	7.60919	7.62924	7.63232	7.77477	7.6802	0.0499338	7.67079	1.15725	0.284921	0.462943	-6.62584	Not significant
P41743	PRKCI	Protein kinase C iota type	24	8	5.98787	6.06489	6.01278	6.03284	5.97259	5.9176	-0.047503	5.9981	-1.28477	0.239526	0.415246	-6.4799	Not significant
P42025	ACTR1B	Beta-centractin	31	4	5.45764	5.51413	5.49805	5.4053	5.3535	5.40248	-0.102845	5.43851	-3.71481	0.00743057	0.0533115	-2.99344	Not significant
P42126	ECI1	Enoyl-CoA delta isomerase 1, mitochondrial	31	8	7.83771	7.82056	7.8502	7.97376	7.98605	8.03602	0.162454	7.91738	6.17035	0.000448078	0.0107452	0.0529514	Not significant
P42166	TMPO	Lamina-associated polypeptide 2, isoform alpha	48	17	7.5282	7.54626	7.56224	7.42069	7.33248	7.39825	-0.161759	7.46468	-5.39704	0.000992811	0.0165001	-0.814077	Not significant
P42167	TMPO	Lamina-associated polypeptide 2, isoforms beta/gamma	55	9	8.68285	8.68606	8.68596	8.70482	8.59791	8.76362	0.00382996	8.68687	0.0907124	0.930248	0.960705	-7.31797	Not significant
P42224	STAT1	Signal transducer and activator of transcription 1-alpha/beta	45	31	8.22757	8.19894	8.26236	8.30821	8.19802	8.27711	0.0314913	8.24537	0.891578	0.402062	0.574487	-6.89452	Not significant
P42226	STAT6	Signal transducer and activator of transcription 6	12	8	7.23871	7.2683	7.24903	7.17424	7.17253	7.17881	-0.0768182	7.21361	-3.47008	0.0103112	0.064125	-3.34353	Not significant
P42285	MTREX	Exosome RNA helicase MTR4	32	33	7.89681	7.90459	7.9186	7.91074	7.93081	7.94106	0.0208719	7.9171	0.921071	0.387487	0.562563	-6.86731	Not significant
P42330	AKR1C3	Aldo-keto reductase family 1 member C3	79	13	8.55295	8.56179	8.48988	8.64269	8.50849	8.62614	0.0575645	8.56366	1.37581	0.211054	0.38268	-6.36999	Not significant
P42336	PIK3CA	Phosphatidylinositol 4,5-bisphosphate 3-kinase catalytic subunit alpha isoform	3	3	5.57209	5.83132	6.02857	5.93151	5.86314	5.77524	0.0459753	5.83365	0.428086	0.68138	0.798948	-7.21978	Not significant
P42338	PIK3CB	Phosphatidylinositol 4,5-bisphosphate 3-kinase catalytic subunit beta isoform	2	3	6.83224	6.83219	6.8202	6.87996	6.76079	6.89243	0.016186	6.8363	0.42439	0.683949	0.801213	-7.22153	Not significant
P42345	MTOR	Serine/threonine-protein kinase mTOR	12	27	7.13304	7.14836	7.15889	7.22564	7.15385	7.18565	0.0416185	7.16757	1.5484	0.165213	0.329091	-6.15028	Not significant
P42356	PI4KA	Phosphatidylinositol 4-kinase alpha	6	11	6.69471	6.72362	6.67182	6.81764	6.74682	6.79315	0.0891525	6.74129	3.11729	0.0167846	0.0839852	-3.85999	Not significant
P42566	EPS15	Epidermal growth factor receptor substrate 15	24	18	7.26865	7.28701	7.27006	7.25546	7.27508	7.2661	-0.00968931	7.27039	-0.440708	0.67264	0.791726	-7.21371	Not significant
P42568	MLLT3	Protein AF-9	3	2	6.06711	5.92385	6.07302	6.11516	6.11933	6.15783	0.109446	6.07605	2.51	0.0402115	0.139433	-4.76854	Not significant
P42574	CASP3	Caspase-3	25	6	7.51458	7.52091	7.47132	7.32695	7.3078	7.29943	-0.190872	7.40683	-7.65963	0.000116716	0.00464079	1.51594	Downregulated
P42677	RPS27	40S ribosomal protein S27	39	2	9.16816	9.24517	9.25255	9.15394	9.13999	9.028	-0.114649	9.16463	-2.73156	0.029111	0.114039	-4.43581	Not significant
P42684	ABL2	Abelson tyrosine-protein kinase 2	10	6	6.24658	6.39819	6.29224	6.37872	6.29765	6.37708	0.038816	6.33174	0.868433	0.413779	0.584504	-6.91537	Not significant
P42694	HELZ	Probable helicase with zinc finger domain	3	6	6.3157	6.4902	6.37952	6.59136	6.42548	6.51097	0.11413	6.4522	2.00972	0.0841683	0.216589	-5.50965	Not significant
P42695	NCAPD3	Condensin-2 complex subunit D3	6	8	6.54786	6.44137	6.53231	6.31257	6.33559	6.27168	-0.200566	6.4069	-5.62726	0.00077736	0.0141037	-0.547525	Not significant
P42696	RBM34	RNA-binding protein 34	46	19	7.6366	7.56569	7.55407	7.55638	7.63251	7.53382	-0.0112163	7.57985	-0.307589	0.767295	0.860572	-7.26921	Not significant
P42704	LRPPRC	Leucine-rich PPR motif-containing protein, mitochondrial	58	76	8.27677	8.25509	8.27383	8.31568	8.28162	8.33786	0.0431536	8.29014	1.72818	0.127343	0.279593	-5.90831	Not significant
P42765	ACAA2	3-ketoacyl-CoA thiolase, mitochondrial	55	16	7.30205	7.27322	7.31365	7.33357	7.24788	7.29877	-0.00289791	7.29486	-0.097737	0.924866	0.957974	-7.31721	Not significant
P42766	RPL35	60S ribosomal protein L35	28	5	8.23707	8.37613	8.33597	8.35278	8.28462	8.41585	0.0346945	8.33374	0.734509	0.486377	0.646719	-7.02712	Not significant
P42785	PRCP	Lysosomal Pro-X carboxypeptidase	9	4	8.01901	7.97962	7.99823	8.05134	8.15536	8.07915	0.0963241	8.04712	2.94726	0.0213508	0.0955591	-4.11279	Not significant
P42858	HTT	Huntingtin	7	18	6.87169	6.8888	6.91198	6.94269	6.83985	6.84597	-0.0146554	6.8835	-0.431576	0.678958	0.796577	-7.21812	Not significant
P42892	ECE1	Endothelin-converting enzyme 1	9	5	6.99698	6.98662	6.92562	7.102	6.89315	7.05157	0.045835	6.99266	0.840165	0.428423	0.59901	-6.94024	Not significant
P43007	SLC1A4	Neutral amino acid transporter A	16	6	6.9087	6.98414	6.83312	7.00976	6.8856	6.9966	0.0553336	6.93632	1.12806	0.296268	0.474506	-6.65781	Not significant
P43034	PAFAH1B1	Platelet-activating factor acetylhydrolase IB subunit alpha	48	19	8.0458	8.08526	8.07499	8.01857	7.99938	8.04605	-0.0473481	8.04501	-1.88806	0.100723	0.242633	-5.68435	Not significant
P43121	MCAM	Cell surface glycoprotein MUC18	11	7	7.31026	7.34799	7.22866	7.30578	7.33087	7.42885	0.0595314	7.3254	1.34779	0.219484	0.391287	-6.4043	Not significant
P43155	CRAT	Carnitine O-acetyltransferase	30	16	7.80796	7.84069	7.79987	7.93357	7.90285	7.94435	0.110746	7.87155	4.44189	0.0029592	0.0310163	-2.00103	Not significant
P43243	MATR3	Matrin-3	39	29	8.15103	8.12034	8.11886	8.10396	8.07732	8.07276	-0.0453977	8.10738	-1.91576	0.0966947	0.236488	-5.64486	Not significant
P43246	MSH2	DNA mismatch repair protein Msh2	33	31	8.04057	8.08574	8.0231	7.96101	7.90836	7.95602	-0.108006	7.9958	-3.81096	0.00654888	0.0495832	-2.85797	Not significant
P43304	GPD2	Glycerol-3-phosphate dehydrogenase, mitochondrial	46	30	7.33384	7.40284	7.36989	7.40337	7.35607	7.37621	0.00969361	7.3737	0.347616	0.738289	0.840428	-7.25452	Not significant
P43307	SSR1	Translocon-associated protein subunit alpha	21	4	7.70611	7.6561	7.77582	7.83469	7.83013	7.83676	0.121184	7.77327	3.6014	0.00863948	0.05864	-3.15476	Not significant
P43353	ALDH3B1	Aldehyde dehydrogenase family 3 member B1	33	11	6.93922	6.96332	6.92601	6.97758	6.95211	6.95497	0.0187034	6.9522	0.79754	0.451194	0.617477	-6.97647	Not significant
P43378	PTPN9	Tyrosine-protein phosphatase non-receptor type 9	20	9	6.83361	6.80401	6.8353	6.87177	6.84499	6.69903	-0.0190402	6.81478	-0.411494	0.692949	0.808019	-7.22751	Not significant
P43487	RANBP1	Ran-specific GTPase-activating protein	48	8	7.90896	7.89924	7.93433	7.89614	7.84203	7.94151	-0.0209524	7.9037	-0.670231	0.524079	0.680595	-7.07508	Not significant
P43490	NAMPT	Nicotinamide phosphoribosyltransferase	53	22	8.16979	8.1515	8.15698	8.12117	8.15477	8.18996	-0.00412874	8.15736	-0.15762	0.879182	0.933209	-7.30854	Not significant
P43686	PSMC4	26S proteasome regulatory subunit 6B	60	20	8.29476	8.29237	8.30778	8.21154	8.26619	8.22328	-0.0646352	8.26599	-2.60614	0.0349347	0.128039	-4.62418	Not significant
P43897	TSFM	Elongation factor Ts, mitochondrial	38	13	7.89522	7.71424	7.80256	7.59688	7.67716	7.62229	-0.1719	7.71806	-3.57249	0.00898062	0.059944	-3.19614	Not significant
P45880	VDAC2	Voltage-dependent anion-selective channel protein 2	63	14	8.03099	8.06819	8.03459	8.11451	8.03662	8.1174	0.0449182	8.06705	1.47863	0.182531	0.351874	-6.24075	Not significant
P45954	ACADSB	Short/branched chain specific acyl-CoA dehydrogenase, mitochondrial	27	9	7.10139	7.12776	7.22388	7.23241	7.24157	7.2228	0.0812515	7.19164	2.29884	0.0548782	0.165954	-5.08435	Not significant
P45973	CBX5	Chromobox protein homolog 5	41	9	8.5103	8.41905	8.4906	8.51385	8.47332	8.50383	0.023679	8.48516	0.761716	0.470972	0.634309	-7.00569	Not significant
P45974	USP5	Ubiquitin carboxyl-terminal hydrolase 5	32	22	7.88429	7.91859	7.85089	7.87941	7.80731	7.87048	-0.0321896	7.86849	-1.04166	0.332012	0.510807	-6.74904	Not significant
P45983	MAPK8	Mitogen-activated protein kinase 8	15	3	7.89316	7.91554	7.95602	7.85502	7.85942	7.90463	-0.0485493	7.8973	-1.73786	0.125556	0.277846	-5.89496	Not significant
P45984	MAPK9	Mitogen-activated protein kinase 9	12	3	8.14346	8.21099	8.18512	8.18268	8.15643	8.18775	-0.00423322	8.17774	-0.157907	0.878964	0.933209	-7.30849	Not significant
P45985	MAP2K4	Dual specificity mitogen-activated protein kinase kinase 4	22	8	7.83641	7.88631	7.86483	7.91512	7.89168	7.95787	0.0590413	7.89204	2.11767	0.0717443	0.19608	-5.35223	Not significant
P46013	MKI67	Proliferation marker protein Ki-67	40	103	8.08652	8.04127	8.08644	7.66925	7.7015	7.66927	-0.391406	7.87571	-15.4716	1.07751369185015e-06	0.00022899	6.42462	Downregulated
P46020	PHKA1	Phosphorylase b kinase regulatory subunit alpha, skeletal muscle isoform	10	11	7.07114	7.10538	7.11256	7.08854	7.12219	7.18404	0.0352335	7.11397	1.1241	0.297835	0.476026	-6.6621	Not significant
P46060	RANGAP1	Ran GTPase-activating protein 1	39	22	7.67405	7.69902	7.66565	7.63443	7.62065	7.58551	-0.066042	7.64655	-2.6461	0.0329578	0.122953	-4.56415	Not significant
P46063	RECQL	ATP-dependent DNA helicase Q1	43	26	8.06723	8.08754	8.06387	8.11284	8.06709	8.13065	0.0306473	8.0882	1.17526	0.278103	0.455837	-6.60583	Not significant
P46087	NOP2	Probable 28S rRNA (cytosine(4447)-C(5))-methyltransferase	39	29	8.24887	8.25975	8.22278	8.20656	8.32004	8.25276	0.015985	8.25179	0.475438	0.648872	0.775601	-7.19615	Not significant
P46100	ATRX	Transcriptional regulator ATRX	20	49	7.39117	7.40299	7.3799	7.49712	7.46738	7.45771	0.0827175	7.43271	3.52558	0.00956554	0.0619664	-3.2635	Not significant
P46108	CRK	Adapter molecule crk	53	13	7.32946	7.24125	7.30364	7.2534	7.3226	7.23816	-0.0200641	7.28142	-0.574831	0.5833	0.727263	-7.13906	Not significant
P46109	CRKL	Crk-like protein	42	10	7.69385	7.63768	7.69229	7.58726	7.63005	7.65696	-0.0498491	7.64968	-1.68705	0.135209	0.291744	-5.96469	Not significant
P46199	MTIF2	Translation initiation factor IF-2, mitochondrial	16	11	7.68799	7.64699	7.62685	7.72259	7.74071	7.73236	0.0779467	7.69292	3.06965	0.0179487	0.0871914	-3.9306	Not significant
P46379	BAG6	Large proline-rich protein BAG6	23	22	7.53069	7.54791	7.48025	7.57336	7.54306	7.56791	0.0418253	7.54053	1.54921	0.165021	0.32886	-6.14922	Not significant
P46459	NSF	Vesicle-fusing ATPase	36	26	7.96805	8.02073	8.02395	8.01738	8.00262	8.03912	0.0154638	8.01197	0.586269	0.576001	0.721864	-7.13185	Not significant
P46527	CDKN1B	Cyclin-dependent kinase inhibitor 1B	34	5	6.16251	6.18859	6.22239	6.49921	6.44816	6.48452	0.286135	6.33423	10.4704	1.51696953098389e-05	0.00124654	3.70548	Upregulated
P46734	MAP2K3	Dual specificity mitogen-activated protein kinase kinase 3	24	5	7.49308	7.54269	7.55949	7.4671	7.48635	7.43266	-0.0697166	7.49689	-2.44769	0.0440645	0.146636	-4.86196	Not significant
P46736	BRCC3	Lys-63-specific deubiquitinase BRCC36	21	6	6.86796	6.86475	6.81588	6.87579	6.83535	6.91018	0.0242462	6.86165	0.820926	0.438598	0.606344	-6.95679	Not significant
P46776	RPL27A	60S ribosomal protein L27a	39	7	8.80183	8.74227	8.78882	8.66498	8.65761	8.63074	-0.126533	8.71438	-4.80798	0.0019176	0.0243196	-1.53036	Not significant
P46777	RPL5	60S ribosomal protein L5	62	20	8.57477	8.55311	8.6624	8.5198	8.51443	8.5823	-0.0579161	8.5678	-1.57676	0.158612	0.321227	-6.11291	Not significant
P46778	RPL21	60S ribosomal protein L21	48	10	9.30392	9.22096	9.24549	8.99713	9.1335	9.0294	-0.203451	9.15507	-4.86161	0.00180246	0.0234854	-1.46307	Not significant
P46779	RPL28	60S ribosomal protein L28	46	9	9.01184	8.9125	9.03084	8.83356	8.84539	8.85597	-0.140087	8.91502	-3.98768	0.00521097	0.0427632	-2.61225	Not significant
P46781	RPS9	40S ribosomal protein S9	56	15	9.11675	9.05328	9.06022	8.88498	8.95527	8.96496	-0.141677	9.00591	-4.40228	0.00310504	0.0316303	-2.05313	Not significant
P46782	RPS5	40S ribosomal protein S5	47	13	8.15718	8.19388	8.237	8.19784	8.10359	8.20627	-0.0267882	8.18263	-0.725575	0.491509	0.651714	-7.03402	Not significant
P46783	RPS10	40S ribosomal protein S10	48	9	9.71258	9.68419	9.74394	9.6092	9.60099	9.57654	-0.117997	9.65457	-4.56138	0.00256295	0.0287713	-1.84523	Not significant
P46821	MAP1B	Microtubule-associated protein 1B	56	109	8.09919	8.06428	8.06893	8.0824	8.12472	8.12766	0.0341299	8.09453	1.35449	0.217441	0.390241	-6.39613	Not significant
P46926	GNPDA1	Glucosamine-6-phosphate isomerase 1	57	7	8.24468	8.25183	8.27766	8.217	8.28606	8.26805	-0.00102088	8.25755	-0.0373917	0.971211	0.984313	-7.32185	Not significant
P46934	NEDD4	E3 ubiquitin-protein ligase NEDD4	13	11	6.76852	6.82027	6.78253	6.87487	6.81955	6.84488	0.055995	6.81844	2.07779	0.0761069	0.203051	-5.41062	Not significant
P46937	YAP1	Transcriptional coactivator YAP1	31	10	7.10496	7.05373	7.07212	6.93702	6.97839	7.03639	-0.0930085	7.03043	-2.87743	0.0235921	0.101022	-4.21715	Not significant
P46939	UTRN	Utrophin	18	55	7.57463	7.57464	7.5376	7.59739	7.57111	7.60849	0.0300386	7.57731	1.22456	0.26013	0.437172	-6.55004	Not significant
P46940	IQGAP1	Ras GTPase-activating-like protein IQGAP1	52	77	8.35909	8.32422	8.32589	8.32944	8.34505	8.33434	-0.000127254	8.33634	-0.00552411	0.995746	0.996828	-7.32262	Not significant
P46976	GYG1	Glycogenin-1	20	7	7.69946	7.73033	7.70861	7.58069	7.65444	7.58184	-0.107144	7.65923	-3.71669	0.00741214	0.0532896	-2.99078	Not significant
P46977	STT3A	Dolichyl-diphosphooligosaccharide--protein glycosyltransferase subunit STT3A	15	11	8.0781	7.99877	7.97993	7.92892	8.04232	7.83156	-0.0846691	7.9766	-1.52894	0.169885	0.335041	-6.17572	Not significant
P47224	RABIF	Guanine nucleotide exchange factor MSS4	23	3	7.76903	7.68033	7.69854	7.62685	7.6476	7.4672	-0.13542	7.64826	-2.60318	0.0350858	0.128229	-4.62862	Not significant
P47712	PLA2G4A	Cytosolic phospholipase A2	13	9	7.02938	6.87097	6.95156	6.94496	6.7193	6.83867	-0.116326	6.89247	-1.82853	0.109941	0.255974	-5.76857	Not significant
P47755	CAPZA2	F-actin-capping protein subunit alpha-2	63	10	7.75673	7.73067	7.73329	7.70078	7.74177	7.72098	-0.0190532	7.7307	-0.80236	0.448578	0.615173	-6.97245	Not significant
P47756	CAPZB	F-actin-capping protein subunit beta	48	16	8.99971	8.98823	8.97669	8.98493	8.95861	8.98825	-0.0109479	8.98274	-0.479927	0.645832	0.773317	-7.19379	Not significant
P47813	EIF1AX	Eukaryotic translation initiation factor 1A, X-chromosomal	46	2	6.83572	6.79888	7.03474	7.04198	6.78219	7.15059	0.101808	6.94069	1.00406	0.348605	0.526195	-6.7871	Not significant
P47895	ALDH1A3	Aldehyde dehydrogenase family 1 member A3	34	15	7.09216	7.14535	7.07875	7.14996	7.08581	7.20456	0.0413587	7.1261	1.12586	0.297135	0.475278	-6.66019	Not significant
P47897	QARS	Glutamine--tRNA ligase	48	32	8.0252	8.01305	8.0199	7.99043	7.93246	7.96955	-0.0552391	7.99176	-2.22634	0.0610866	0.177248	-5.192	Not significant
P47914	RPL29	60S ribosomal protein L29	24	5	9.50026	9.51898	9.57419	9.37481	9.38107	9.40908	-0.142822	9.45973	-5.08702	0.00139555	0.0201423	-1.18481	Not significant
P47985	UQCRFS1	Cytochrome b-c1 complex subunit Rieske, mitochondrial	35	9	7.84185	7.78414	7.78604	7.83002	7.78501	7.80623	0.00307621	7.80555	0.112708	0.913409	0.952027	-7.31543	Not significant
P47989	XDH	Xanthine dehydrogenase/oxidase	1	2	8.759	8.62174	8.71437	8.37861	8.50809	8.41994	-0.262825	8.56696	-5.60077	0.000799276	0.014155	-0.577823	Not significant
P48047	ATP5O	ATP synthase subunit O, mitochondrial	49	9	8.19685	8.05165	8.23955	8.08292	8.078	8.11231	-0.0716091	8.12688	-1.4778	0.182746	0.352068	-6.24181	Not significant
P48059	LIMS1	LIM and senescent cell antigen-like-containing domain protein 1	37	11	8.52515	8.47121	8.45364	8.35291	8.43361	8.3328	-0.110228	8.42822	-3.1208	0.016702	0.0837815	-3.85479	Not significant
P48060	GLIPR1	Glioma pathogenesis-related protein 1	8	2	7.52616	7.5977	7.63004	7.45217	7.48811	7.58749	-0.0753762	7.54695	-1.72423	0.128079	0.280909	-5.91375	Not significant
P48067	SLC6A9	Sodium- and chloride-dependent glycine transporter 1	3	2	6.10528	6.28383	6.11348	6.40142	6.02232	5.9897	-0.0297162	6.15267	-0.268045	0.796348	0.880814	-7.282	Not significant
P48147	PREP	Prolyl endopeptidase	37	21	7.86194	7.8911	7.88555	7.85985	7.8216	7.89856	-0.0195282	7.86977	-0.703239	0.504492	0.662515	-7.05093	Not significant
P48163	ME1	NADP-dependent malic enzyme	27	14	7.90966	7.90224	7.91599	7.9126	7.88042	7.94585	0.00365851	7.91113	0.142731	0.890502	0.939781	-7.31108	Not significant
P48200	IREB2	Iron-responsive element-binding protein 2	4	5	8.36899	8.4113	8.44889	8.60489	8.55487	8.63653	0.18904	8.50424	5.78195	0.000662032	0.0127106	-0.3725	Not significant
P48382	RFX5	DNA-binding protein RFX5	8	4	7.18993	7.31319	7.19265	7.39442	7.18732	7.19395	0.0266392	7.24524	0.420808	0.686443	0.803066	-7.22321	Not significant
P48426	PIP4K2A	Phosphatidylinositol 5-phosphate 4-kinase type-2 alpha	15	3	7.73184	7.75608	7.58193	7.67135	7.7188	7.50083	-0.0596269	7.66014	-0.877337	0.409242	0.580875	-6.9074	Not significant
P48444	ARCN1	Coatomer subunit delta	42	26	8.08996	8.10601	8.09137	8.05829	8.08951	8.07794	-0.0205327	8.08551	-0.911475	0.392185	0.566848	-6.87624	Not significant
P48449	LSS	Lanosterol synthase	19	12	6.82636	6.89423	6.90309	6.87553	6.82161	6.83156	-0.0316645	6.85873	-1.03558	0.334655	0.512883	-6.75527	Not significant
P48506	GCLC	Glutamate--cysteine ligase catalytic subunit	34	19	8.00415	7.97733	7.97141	7.94429	7.94427	7.96093	-0.0344652	7.96706	-1.51072	0.174369	0.340721	-6.1994	Not significant
P48507	GCLM	Glutamate--cysteine ligase regulatory subunit	37	9	8.50079	8.57685	8.57569	8.55635	8.53318	8.566	0.000735122	8.55148	0.0250827	0.980685	0.98903	-7.32228	Not significant
P48509	CD151	CD151 antigen	20	6	8.53148	8.54738	8.46599	8.48555	8.53863	8.38935	-0.0437717	8.49306	-1.00893	0.346421	0.524568	-6.78223	Not significant
P48553	TRAPPC10	Trafficking protein particle complex subunit 10	2	2	7.64018	7.77356	7.75388	7.8192	7.6884	7.76845	0.0361462	7.74061	0.761897	0.47087	0.634309	-7.00555	Not significant
P48556	PSMD8	26S proteasome non-ATPase regulatory subunit 8	48	14	7.84413	7.80405	7.83639	7.72561	7.73957	7.78412	-0.0784225	7.78898	-2.94765	0.0213388	0.0955591	-4.1122	Not significant
P48634	PRRC2A	Protein PRRC2A	21	32	7.67366	7.68279	7.63389	7.57469	7.58509	7.61646	-0.0713625	7.62776	-2.77168	0.0274694	0.110074	-4.37558	Not significant
P48637	GSS	Glutathione synthetase	47	21	7.8724	7.88596	7.8902	7.92216	7.90354	7.92449	0.033874	7.89979	1.53547	0.168303	0.332985	-6.1672	Not significant
P48643	CCT5	T-complex protein 1 subunit epsilon	66	35	8.31641	8.29173	8.29802	8.18449	8.17311	8.18499	-0.121192	8.24146	-5.50297	0.00088636	0.0152163	-0.690514	Not significant
P48651	PTDSS1	Phosphatidylserine synthase 1	8	4	8.39428	8.33343	8.42472	8.38753	8.39157	8.42859	0.0184183	8.39335	0.597115	0.569129	0.717142	-7.1249	Not significant
P48681	NES	Nestin	10	14	6.24145	6.34702	6.16881	6.29225	6.17386	6.15883	-0.0441158	6.23037	-0.808478	0.445272	0.612547	-6.96732	Not significant
P48723	HSPA13	Heat shock 70 kDa protein 13	10	5	6.72294	6.71381	6.7413	6.73415	6.70255	6.63323	-0.0360409	6.708	-1.14709	0.28883	0.46638	-6.63703	Not significant
P48729	CSNK1A1	Casein kinase I isoform alpha	34	10	7.48124	7.48981	7.46488	7.54085	7.56022	7.56678	0.0773107	7.5173	3.42299	0.0109932	0.0667501	-3.41173	Not significant
P48730	CSNK1D	Casein kinase I isoform delta	20	3	6.25014	6.2365	6.26403	6.35434	6.33218	6.40785	0.114567	6.30751	4.13447	0.00432543	0.0385087	-2.41146	Not significant
P48735	IDH2	Isocitrate dehydrogenase [NADP], mitochondrial	42	17	7.75644	7.77764	7.7981	7.8066	7.70395	7.78852	-0.0110345	7.77187	-0.33328	0.748629	0.849061	-7.25998	Not significant
P48739	PITPNB	Phosphatidylinositol transfer protein beta isoform	58	15	8.24372	8.16403	8.14725	8.03953	8.15515	8.06591	-0.0981374	8.13593	-2.4206	0.0458567	0.149271	-4.90254	Not significant
P48960	CD97	CD97 antigen	13	8	7.48996	7.42259	7.41687	7.22723	7.26416	7.25479	-0.194417	7.34593	-6.75607	0.000256956	0.00761357	0.658614	Downregulated
P49005	POLD2	DNA polymerase delta subunit 2	29	10	7.20868	7.15356	7.16787	7.13217	7.05671	7.02917	-0.10402	7.12469	-3.08241	0.0176289	0.0862439	-3.91168	Not significant
P49006	MARCKSL1	MARCKS-related protein	82	7	7.29009	7.33592	7.17996	7.20011	7.14043	7.23862	-0.0756039	7.23085	-1.63974	0.144823	0.304	-6.02883	Not significant
P49023	PXN	Paxillin	32	15	8.29926	8.28412	8.30172	8.23941	8.26321	8.32868	-0.0179338	8.28607	-0.608986	0.561663	0.710932	-7.11717	Not significant
P49069	CAMLG	Calcium signal-modulating cyclophilin ligand	11	3	6.70095	6.89533	6.79026	6.90596	6.76823	6.80788	0.0318407	6.81144	0.563716	0.590444	0.731288	-7.14594	Not significant
P49116	NR2C2	Nuclear receptor subfamily 2 group C member 2	12	6	6.70454	6.724	6.76742	6.90534	6.81274	6.90607	0.14273	6.80335	4.14242	0.00428241	0.038417	-2.40068	Not significant
P49137	MAPKAPK2	MAP kinase-activated protein kinase 2	11	2	6.99586	7.01716	6.96158	7.02071	6.90608	6.98846	-0.0197817	6.98164	-0.55814	0.594046	0.732954	-7.14934	Not significant
P49189	ALDH9A1	4-trimethylaminobutyraldehyde dehydrogenase	46	20	7.84244	7.90286	7.85514	7.81412	7.80849	7.84422	-0.0445317	7.84455	-1.67423	0.137754	0.29519	-5.98215	Not significant
P49207	RPL34	60S ribosomal protein L34	43	7	9.59905	9.61312	9.62141	9.59612	9.49318	9.59501	-0.0497583	9.58631	-1.47935	0.182344	0.351734	-6.23982	Not significant
P49247	RPIA	Ribose-5-phosphate isomerase	24	7	6.99372	6.99086	7.03597	6.90664	6.95136	6.92067	-0.0806304	6.96654	-3.12615	0.0165771	0.0835872	-3.84688	Not significant
P49257	LMAN1	Protein ERGIC-53	40	20	7.58195	7.63963	7.65818	7.75216	7.73422	7.76532	0.123981	7.68858	4.4087	0.00308087	0.0315424	-2.04466	Not significant
P49321	NASP	Nuclear autoantigenic sperm protein	52	34	7.82798	7.72522	7.73328	7.54831	7.57739	7.5158	-0.214995	7.65466	-6.097	0.000481699	0.0111655	-0.0258996	Not significant
P49327	FASN	Fatty acid synthase	48	91	8.09965	8.15608	8.09924	8.0593	8.02087	8.04766	-0.0757146	8.08046	-2.81897	0.0256586	0.106059	-4.30468	Not significant
P49336	CDK8	Cyclin-dependent kinase 8	4	2	7.90754	7.96829	7.98927	7.94558	8.02474	8.00675	0.0373289	7.97369	1.1191	0.299823	0.477593	-6.66751	Not significant
P49354	FNTA	Protein farnesyltransferase/geranylgeranyltransferase type-1 subunit alpha	28	8	7.08245	7.06254	7.06407	7.0273	7.06752	6.92466	-0.0631889	7.03809	-1.63352	0.146134	0.305606	-6.0372	Not significant
P49356	FNTB	Protein farnesyltransferase subunit beta	8	3	7.38345	7.40694	7.35466	7.40841	7.39492	7.34503	0.0011041	7.38224	0.0393737	0.969686	0.983247	-7.32176	Not significant
P49366	DHPS	Deoxyhypusine synthase	7	2	6.76659	6.8385	6.90298	6.59931	6.57711	6.7376	-0.198012	6.73701	-3.76965	0.00691289	0.0513303	-2.91602	Not significant
P49368	CCT3	T-complex protein 1 subunit gamma	54	32	8.2276	8.27383	8.17601	8.18345	8.17378	8.18734	-0.0442873	8.20367	-1.46964	0.184879	0.354248	-6.25225	Not significant
P49406	MRPL19	39S ribosomal protein L19, mitochondrial	37	11	8.00635	8.0126	7.98921	8.04227	8.01864	8.05854	0.0370908	8.02127	1.58247	0.157314	0.320219	-6.10535	Not significant
P49411	TUFM	Elongation factor Tu, mitochondrial	53	21	8.40118	8.36962	8.40771	8.38478	8.39013	8.39621	-0.00246046	8.3916	-0.106863	0.917879	0.954749	-7.31615	Not significant
P49419	ALDH7A1	Alpha-aminoadipic semialdehyde dehydrogenase	40	19	7.82867	7.78586	7.84356	7.80814	7.7881	7.80997	-0.0172918	7.81072	-0.681874	0.517116	0.675209	-7.06668	Not significant
P49427	CDC34	Ubiquitin-conjugating enzyme E2 R1	16	3	7.57354	7.52064	7.49848	7.45647	7.58029	7.54771	-0.00272868	7.52952	-0.0702839	0.945923	0.969972	-7.31983	Not significant
P49441	INPP1	Inositol polyphosphate 1-phosphatase	10	3	6.50236	6.4744	6.66644	6.62668	6.72897	6.6585	0.12365	6.60956	2.25649	0.0584225	0.172359	-5.14729	Not significant
P49454	CENPF	Centromere protein F	3	9	6.51353	6.53879	6.4731	5.70367	5.54481	5.62482	-0.884038	6.06646	-20.5638	1.5116892621059e-07	9.31654092235863e-05	8.28889	Downregulated
P49458	SRP9	Signal recognition particle 9 kDa protein	71	7	8.41737	8.37268	8.38737	8.38784	8.41196	8.35754	-0.006693	8.38913	-0.255832	0.805395	0.886366	-7.2856	Not significant
P49585	PCYT1A	Choline-phosphate cytidylyltransferase A	40	12	7.63837	7.71332	7.66921	7.7386	7.70765	7.67218	0.0325042	7.68989	1.06973	0.32004	0.499343	-6.71997	Not significant
P49588	AARS	Alanine--tRNA ligase, cytoplasmic	54	48	8.38614	8.38431	8.40369	8.43498	8.39836	8.45698	0.0387288	8.41074	1.5392	0.167407	0.332053	-6.16233	Not significant
P49589	CARS	Cysteine--tRNA ligase, cytoplasmic	48	30	7.79945	7.82096	7.84405	7.89661	7.87716	7.91191	0.0737385	7.85836	3.01786	0.0193124	0.0903533	-4.00757	Not significant
P49590	HARS2	Probable histidine--tRNA ligase, mitochondrial	27	9	8.01396	8.06174	7.99418	8.02487	8.02367	8.06561	0.0147553	8.03067	0.527708	0.613919	0.747596	-7.16737	Not significant
P49591	SARS	Serine--tRNA ligase, cytoplasmic	34	15	7.50038	7.53463	7.52891	7.57238	7.59233	7.5624	0.0543925	7.5485	2.31288	0.0537515	0.164059	-5.06344	Not significant
P49593	PPM1F	Protein phosphatase 1F	20	7	6.52504	6.58611	6.57406	6.45136	6.54874	6.5493	-0.0452692	6.5391	-1.28269	0.240215	0.415964	-6.48236	Not significant
P49642	PRIM1	DNA primase small subunit	21	8	7.32287	7.30178	7.35039	6.97377	6.99302	6.95971	-0.349514	7.15026	-14.1415	1.9936215927268e-06	0.000315043	5.80925	Downregulated
P49643	PRIM2	DNA primase large subunit	14	7	7.86179	7.89882	7.80671	7.65876	7.61829	7.6641	-0.208724	7.75141	-6.6982	0.000271019	0.00780509	0.600618	Downregulated
P49674	CSNK1E	Casein kinase I isoform epsilon	21	3	5.05872	5.25028	5.21021	5.49179	5.14741	5.28926	0.136415	5.24128	1.52023	0.172016	0.337407	-6.18706	Not significant
P49711	CTCF	Transcriptional repressor CTCF	19	12	7.60895	7.56189	7.65354	7.627	7.54325	7.63077	-0.0077854	7.60423	-0.215366	0.835589	0.907122	-7.29636	Not significant
P49720	PSMB3	Proteasome subunit beta type-3	30	6	8.50723	8.42449	8.42047	8.2206	8.37006	8.1519	-0.203208	8.34912	-3.56115	0.00911845	0.0601576	-3.2124	Not significant
P49721	PSMB2	Proteasome subunit beta type-2	33	8	8.76042	8.59801	8.57288	8.47428	8.5448	8.35444	-0.185932	8.5508	-2.88199	0.0234384	0.100755	-4.21032	Not significant
P49736	MCM2	DNA replication licensing factor MCM2	40	30	8.00754	8.01953	7.96269	7.84762	7.80873	7.77764	-0.185254	7.90396	-6.36102	0.000372338	0.00972339	0.254718	Downregulated
P49748	ACADVL	Very long-chain specific acyl-CoA dehydrogenase, mitochondrial	50	29	8.37037	8.30925	8.37363	8.2546	8.3139	8.25888	-0.0752906	8.31344	-2.50754	0.0403566	0.139433	-4.77223	Not significant
P49750	YLPM1	YLP motif-containing protein 1	21	39	7.52889	7.49712	7.46939	7.46291	7.48702	7.46653	-0.0263129	7.48531	-1.03586	0.334531	0.512883	-6.75498	Not significant
P49754	VPS41	Vacuolar protein sorting-associated protein 41 homolog	2	2	6.92898	7.06582	6.94077	7.23132	7.03039	7.03934	0.121828	7.03944	1.93238	0.0943535	0.23316	-5.62109	Not significant
P49755	TMED10	Transmembrane emp24 domain-containing protein 10	26	5	8.80643	8.85594	8.87712	8.91139	8.95104	8.89712	0.0733538	8.88317	2.52726	0.0392064	0.137451	-4.74263	Not significant
P49756	RBM25	RNA-binding protein 25	29	26	8.08763	8.07552	8.03117	7.99977	8.08317	8.01785	-0.0311752	8.04918	-0.997251	0.351677	0.528237	-6.79387	Not significant
P49757	NUMB	Protein numb homolog	25	13	7.58977	7.66375	7.6194	7.64541	7.6935	7.72759	0.0645291	7.65657	2.00987	0.0841504	0.216589	-5.50944	Not significant
P49759	CLK1	Dual specificity protein kinase CLK1	10	5	6.92592	6.86886	7.01808	7.24045	7.13245	7.26172	0.273915	7.07458	5.55782	0.000836284	0.0147258	-0.627146	Not significant
P49768	PSEN1	Presenilin-1	12	3	6.29219	6.33643	6.2822	6.41869	6.38548	6.44757	0.113641	6.36043	4.05361	0.00479087	0.0403914	-2.52169	Not significant
P49770	EIF2B2	Translation initiation factor eIF-2B subunit beta	15	6	7.09964	7.16806	7.17022	7.17305	7.09967	7.17271	0.00250592	7.14723	0.0759428	0.941578	0.967152	-7.31936	Not significant
P49773	HINT1	Histidine triad nucleotide-binding protein 1	40	5	8.95317	9.02978	9.06084	9.06666	9.04122	9.10802	0.0573709	9.04328	1.62774	0.147362	0.307527	-6.04497	Not significant
P49790	NUP153	Nuclear pore complex protein Nup153	30	36	7.60694	7.65592	7.66344	7.63976	7.63323	7.65079	-0.000837786	7.64168	-0.0331552	0.974471	0.985719	-7.32202	Not significant
P49792	RANBP2	E3 SUMO-protein ligase RanBP2	40	67	7.67376	7.66514	7.65814	7.66078	7.68674	7.67944	0.00997633	7.67067	0.450289	0.666042	0.788	-7.20899	Not significant
P49815	TSC2	Tuberin	8	12	6.54247	6.62739	6.6053	6.69766	6.59298	6.64321	0.0528939	6.61817	1.44928	0.190298	0.359567	-6.27816	Not significant
P49821	NDUFV1	NADH dehydrogenase [ubiquinone] flavoprotein 1, mitochondrial	36	15	7.63548	7.66161	7.65833	7.68249	7.60371	7.69974	0.0101713	7.65689	0.324892	0.754704	0.852813	-7.26307	Not significant
P49840	GSK3A	Glycogen synthase kinase-3 alpha	32	6	7.47654	7.5465	7.47764	7.52146	7.51409	7.47772	0.00419973	7.50233	0.143762	0.889717	0.939247	-7.31091	Not significant
P49841	GSK3B	Glycogen synthase kinase-3 beta	37	8	7.01234	7.03109	7.02926	7.20991	7.10836	7.22418	0.156586	7.10252	4.48137	0.00282125	0.0303445	-1.94931	Not significant
P49848	TAF6	Transcription initiation factor TFIID subunit 6	13	7	6.3898	6.54649	6.51471	6.56426	6.49693	6.56801	0.0594005	6.51337	1.3127	0.230454	0.404056	-6.44666	Not significant
P49902	NT5C2	Cytosolic purine 5'-nucleotidase	31	14	7.94921	7.92469	7.91747	7.78135	7.84492	7.77857	-0.128845	7.86604	-4.65971	0.00228059	0.0269775	-1.7186	Not significant
P49903	SEPHS1	Selenide, water dikinase 1	12	3	8.18532	8.09082	8.22037	8.23287	8.1825	8.18139	0.0334187	8.18221	0.874743	0.41056	0.581942	-6.90973	Not significant
P49914	MTHFS	5-formyltetrahydrofolate cyclo-ligase	33	5	7.59713	7.52658	7.51055	7.37916	7.59693	7.45553	-0.0675447	7.51098	-1.20167	0.268349	0.445538	-6.57613	Not significant
P49915	GMPS	GMP synthase [glutamine-hydrolyzing]	47	31	8.11539	8.09188	8.13738	7.97145	7.92064	7.96172	-0.163611	8.03308	-6.269	0.000406935	0.0101448	0.157909	Not significant
P49916	LIG3	DNA ligase 3	29	29	7.88822	7.89767	7.90021	7.96867	7.91824	7.99294	0.0645817	7.92766	2.39365	0.0477132	0.152124	-4.94286	Not significant
P49917	LIG4	DNA ligase 4	6	5	6.4705	6.5363	6.57752	6.68202	6.58093	6.63243	0.103686	6.57995	2.69411	0.0307357	0.117765	-4.49204	Not significant
P49959	MRE11	Double-strand break repair protein MRE11	34	23	7.17978	7.174	7.21298	7.22605	7.12986	7.17422	-0.0122114	7.18281	-0.392488	0.70631	0.817156	-7.236	Not significant
P50148	GNAQ	Guanine nucleotide-binding protein G(q) subunit alpha	28	5	7.93747	7.9929	7.98102	8.16783	8.07571	8.17009	0.167415	8.05417	4.92438	0.0016773	0.0225211	-1.38483	Not significant
P50213	IDH3A	Isocitrate dehydrogenase [NAD] subunit alpha, mitochondrial	34	12	8.19593	8.20204	8.19276	8.20776	8.1203	8.2407	-0.00732078	8.19325	-0.212864	0.837465	0.9082	-7.29696	Not significant
P50238	CRIP1	Cysteine-rich protein 1	21	2	8.71798	8.64632	8.64596	8.63007	8.42707	8.59161	-0.120505	8.60983	-2.21001	0.0625804	0.179649	-5.21617	Not significant
P50336	PPOX	Protoporphyrinogen oxidase	10	4	7.82099	7.86367	8.05157	7.95475	7.85134	7.99041	0.0200915	7.92212	0.306975	0.767743	0.86071	-7.26942	Not significant
P50395	GDI2	Rab GDP dissociation inhibitor beta	74	24	8.56504	8.55318	8.50957	8.48568	8.52701	8.50063	-0.0381528	8.52352	-1.45263	0.189397	0.359154	-6.27391	Not significant
P50402	EMD	Emerin	51	11	7.70258	7.74975	7.66317	7.69877	7.73172	7.76824	0.0277456	7.71904	0.864572	0.415758	0.586342	-6.91881	Not significant
P50416	CPT1A	Carnitine O-palmitoyltransferase 1, liver isoform	25	17	7.35206	7.40724	7.42754	7.40578	7.36505	7.37972	-0.0120955	7.38957	-0.42372	0.684416	0.801509	-7.22184	Not significant
P50440	GATM	Glycine amidinotransferase, mitochondrial	4	2	6.32141	6.38897	6.29314	6.32057	6.45372	6.26371	0.0114938	6.34025	0.220966	0.831391	0.904158	-7.29498	Not significant
P50443	SLC26A2	Sulfate transporter	6	5	8.28007	8.20509	8.21796	8.00073	8.13397	7.99277	-0.191885	8.13843	-4.35484	0.00329026	0.0328121	-2.11584	Not significant
P50452	SERPINB8	Serpin B8	14	4	6.93758	6.99483	7.03259	7.12931	7.12517	7.05068	0.113382	7.04503	3.20743	0.0147962	0.0780727	-3.72688	Not significant
P50453	SERPINB9	Serpin B9	51	14	7.85138	7.86266	7.82559	7.88346	7.80811	7.88026	0.0107313	7.85191	0.366445	0.724798	0.830071	-7.24701	Not significant
P50454	SERPINH1	Serpin H1	59	22	8.22988	8.17967	8.22817	8.24717	8.25034	8.26274	0.0408381	8.23299	1.65068	0.142544	0.301269	-6.01406	Not significant
P50502	ST13	Hsc70-interacting protein	31	10	8.2674	8.21307	8.22996	8.1587	8.17374	8.1645	-0.0711613	8.20123	-2.89877	0.022882	0.0995915	-4.18523	Not significant
P50542	PEX5	Peroxisomal targeting signal 1 receptor	13	6	6.39655	6.47628	6.48077	6.38306	6.37055	6.44611	-0.0512923	6.42555	-1.49239	0.178989	0.346889	-6.22307	Not significant
P50548	ERF	ETS domain-containing transcription factor ERF	25	9	7.30815	7.34746	7.39734	7.251	7.26698	7.23857	-0.0987995	7.30158	-3.36482	0.0119034	0.0697263	-3.4963	Not significant
P50552	VASP	Vasodilator-stimulated phosphoprotein	52	18	7.78356	7.813	7.81366	7.84456	7.71714	7.78535	-0.0210512	7.79288	-0.590416	0.573368	0.720616	-7.12921	Not significant
P50570	DNM2	Dynamin-2	30	14	7.74477	7.76888	7.76722	7.69188	7.69722	7.66928	-0.0741671	7.72321	-3.24826	0.0139797	0.0754938	-3.66683	Not significant
P50579	METAP2	Methionine aminopeptidase 2	49	18	7.67289	7.70875	7.69704	7.61863	7.65017	7.66956	-0.0467689	7.66951	-1.85775	0.10532	0.248978	-5.72736	Not significant
P50583	NUDT2	Bis(5'-nucleosyl)-tetraphosphatase [asymmetrical]	20	3	7.48815	7.43851	7.44361	7.43068	7.43222	7.34718	-0.0533949	7.43006	-1.65974	0.140683	0.29905	-6.00181	Not significant
P50613	CDK7	Cyclin-dependent kinase 7	21	6	7.62617	7.58132	7.67608	7.56965	7.64398	7.62231	-0.0158753	7.61992	-0.46862	0.653505	0.778873	-7.19969	Not significant
P50747	HLCS	Biotin--protein ligase	3	2	6.22444	6.28096	6.43268	6.38579	6.3492	6.45558	0.0841669	6.35478	1.48905	0.179842	0.34816	-6.22736	Not significant
P50748	KNTC1	Kinetochore-associated protein 1	8	17	7.3671	7.36513	7.34397	7.3174	7.3034	7.27794	-0.059156	7.32916	-2.51723	0.0397874	0.13838	-4.75769	Not significant
P50749	RASSF2	Ras association domain-containing protein 2	22	5	6.79458	6.72471	6.88175	6.7332	6.75875	6.83008	-0.0263335	6.78718	-0.575287	0.583009	0.727263	-7.13877	Not significant
P50750	CDK9	Cyclin-dependent kinase 9	22	7	6.37867	6.4405	6.35436	6.48308	6.38784	6.36287	0.0200888	6.40122	0.505227	0.628829	0.758855	-7.18009	Not significant
P50851	LRBA	Lipopolysaccharide-responsive and beige-like anchor protein	18	36	7.47324	7.45571	7.46735	7.4803	7.47625	7.46892	0.00972427	7.47029	0.450132	0.666149	0.788	-7.20907	Not significant
P50895	BCAM	Basal cell adhesion molecule	34	17	7.76498	7.72836	7.67367	7.43195	7.44401	7.35771	-0.311113	7.56678	-8.7687	4.88335332190101e-05	0.00273217	2.45707	Downregulated
P50897	PPT1	Palmitoyl-protein thioesterase 1	37	8	7.7049	7.73118	7.69542	7.80355	7.68221	7.82228	0.0588464	7.73992	1.46861	0.185149	0.354248	-6.25356	Not significant
P50914	RPL14	60S ribosomal protein L14	34	8	9.11532	9.13395	9.11499	9.09269	8.99713	9.06346	-0.0703256	9.08626	-2.31635	0.0534768	0.163777	-5.05827	Not significant
P50990	CCT8	T-complex protein 1 subunit theta	57	32	8.35402	8.39138	8.37438	8.24697	8.22487	8.24212	-0.135272	8.30562	-5.83673	0.000625879	0.0122454	-0.311292	Not significant
P50991	CCT4	T-complex protein 1 subunit delta	59	29	8.12626	8.17537	8.1722	8.0519	8.00216	8.06199	-0.11926	8.09832	-4.26273	0.00368556	0.0355463	-2.23855	Not significant
P50995	ANXA11	Annexin A11	34	16	7.59385	7.6052	7.54205	7.4249	7.44662	7.39899	-0.156864	7.50193	-5.66141	0.000750086	0.013924	-0.508601	Not significant
P51003	PAPOLA	Poly(A) polymerase alpha	22	12	7.45602	7.51747	7.50919	7.52355	7.52398	7.49166	0.0188357	7.50365	0.701483	0.505522	0.663489	-7.05224	Not significant
P51114	FXR1	Fragile X mental retardation syndrome-related protein 1	41	20	7.77492	7.81134	7.75421	7.79854	7.78561	7.81889	0.0208592	7.79059	0.81376	0.442432	0.609312	-6.96287	Not significant
P51116	FXR2	Fragile X mental retardation syndrome-related protein 2	45	19	7.56443	7.55573	7.51391	7.49552	7.58402	7.52	-0.0115142	7.53894	-0.368005	0.723685	0.829784	-7.24637	Not significant
P51148	RAB5C	Ras-related protein Rab-5C	66	8	7.38704	7.4181	7.39978	7.36232	7.31365	7.28389	-0.0816864	7.3608	-2.90926	0.0225412	0.098502	-4.16955	Not significant
P51149	RAB7A	Ras-related protein Rab-7a	67	13	8.38682	8.37969	8.39553	8.305	8.3491	8.35804	-0.0499681	8.36236	-2.02316	0.0825131	0.214388	-5.49017	Not significant
P51151	RAB9A	Ras-related protein Rab-9A	19	3	7.20493	7.15517	7.09615	7.04156	7.17475	7.15242	-0.0291686	7.13749	-0.657062	0.532026	0.686101	-7.08443	Not significant
P51153	RAB13	Ras-related protein Rab-13	39	6	7.60557	7.55579	7.49943	7.41967	7.53008	7.34261	-0.122814	7.49219	-2.38086	0.0486209	0.153825	-4.96198	Not significant
P51159	RAB27A	Ras-related protein Rab-27A	14	2	8.12198	8.11235	8.13998	7.97322	7.96115	8.0659	-0.124682	8.06243	-3.75137	0.00708099	0.0520057	-2.94178	Not significant
P51178	PLCD1	1-phosphatidylinositol 4,5-bisphosphate phosphodiesterase delta-1	3	2	5.90227	5.93973	5.94333	6.22772	6.01366	6.0721	0.176049	6.01647	3.29086	0.0131791	0.072715	-3.60435	Not significant
P51397	DAP	Death-associated protein 1	40	3	8.27359	8.18944	8.13125	8.01734	8.20152	8.00047	-0.124982	8.1356	-2.03528	0.0810471	0.212099	-5.47257	Not significant
P51398	DAP3	28S ribosomal protein S29, mitochondrial	38	13	8.23756	8.23319	8.18647	8.22353	8.25562	8.27378	0.0319014	8.23503	1.18902	0.272985	0.450202	-6.59041	Not significant
P51452	DUSP3	Dual specificity protein phosphatase 3	41	6	7.58539	7.55738	7.57199	7.57252	7.5956	7.54193	-0.0015639	7.5708	-0.0628184	0.951657	0.972648	-7.3204	Not significant
P51531	SMARCA2	Probable global transcription activator SNF2L2	15	21	7.24977	7.25595	7.27458	7.34202	7.30651	7.37287	0.0803666	7.30028	3.06895	0.0179665	0.0871914	-3.93165	Not significant
P51553	IDH3G	Isocitrate dehydrogenase [NAD] subunit gamma, mitochondrial	35	11	7.7363	7.76824	7.73418	7.78389	7.75145	7.80859	0.035071	7.76378	1.3551	0.217256	0.390136	-6.39538	Not significant
P51570	GALK1	Galactokinase	30	13	7.67285	7.71793	7.737	7.73001	7.6854	7.69655	-0.00527409	7.70662	-0.192207	0.853007	0.918841	-7.30169	Not significant
P51571	SSR4	Translocon-associated protein subunit delta	20	3	8.09047	8.02753	8.13412	8.11312	8.05306	8.19795	0.0373402	8.10271	0.836448	0.430376	0.60037	-6.94346	Not significant
P51572	BCAP31	B-cell receptor-associated protein 31	47	18	8.51547	8.47517	8.50031	8.4049	8.45925	8.39997	-0.0756071	8.45918	-2.80079	0.0263398	0.107647	-4.33194	Not significant
P51580	TPMT	Thiopurine S-methyltransferase	20	5	8.5005	8.50209	8.42367	8.44972	8.50334	8.44498	-0.00940472	8.47072	-0.293781	0.777397	0.867346	-7.27387	Not significant
P51608	MECP2	Methyl-CpG-binding protein 2	29	11	7.56467	7.49855	7.53867	7.5674	7.68334	7.61055	0.0864663	7.5772	2.39285	0.0477698	0.152226	-4.94407	Not significant
P51610	HCFC1	Host cell factor 1	24	35	7.28974	7.33161	7.28286	7.352	7.35011	7.41232	0.0700747	7.33644	2.45556	0.043558	0.145975	-4.85018	Not significant
P51617	IRAK1	Interleukin-1 receptor-associated kinase 1	17	8	6.36734	6.38384	6.41109	6.4812	6.37457	6.38318	0.0255582	6.4002	0.737124	0.484883	0.645149	-7.02509	Not significant
P51636	CAV2	Caveolin-2	25	4	8.00216	7.87532	7.87769	7.84749	7.89557	7.73646	-0.0918811	7.87245	-1.76708	0.120306	0.270342	-5.8545	Not significant
P51648	ALDH3A2	Fatty aldehyde dehydrogenase	37	17	7.87309	7.86565	7.88026	7.80814	7.84168	7.85195	-0.03908	7.85346	-1.65909	0.140815	0.29905	-6.00268	Not significant
P51649	ALDH5A1	Succinate-semialdehyde dehydrogenase, mitochondrial	13	8	8.38065	8.38943	8.38345	8.45405	8.35771	8.51245	0.0568923	8.41296	1.41988	0.198373	0.368816	-6.31522	Not significant
P51659	HSD17B4	Peroxisomal multifunctional enzyme type 2	41	25	7.77563	7.73643	7.71215	7.75118	7.72763	7.72705	-0.00611992	7.73834	-0.235461	0.820554	0.897599	-7.29124	Not significant
P51665	PSMD7	26S proteasome non-ATPase regulatory subunit 7	19	7	8.53261	8.47372	8.53602	8.38506	8.42996	8.3679	-0.119813	8.45421	-4.0569	0.0047709	0.0403888	-2.51719	Not significant
P51668	UBE2D1	Ubiquitin-conjugating enzyme E2 D1	24	2	8.54486	8.55394	8.57447	8.61023	8.51788	8.58873	0.0145208	8.56502	0.475861	0.648586	0.775409	-7.19593	Not significant
P51690	ARSE	Arylsulfatase E	14	6	7.56598	7.53946	7.51964	7.63348	7.52193	7.50611	0.0121476	7.54777	0.317859	0.759813	0.8566	-7.26561	Not significant
P51692	STAT5B	Signal transducer and activator of transcription 5B	24	15	7.22673	7.23772	7.27838	7.29085	7.31531	7.37692	0.080086	7.28765	2.58731	0.0359085	0.129651	-4.65246	Not significant
P51784	USP11	Ubiquitin carboxyl-terminal hydrolase 11	14	11	7.33065	7.35466	7.33185	7.40607	7.41526	7.417	0.0737212	7.37592	3.34223	0.0122782	0.0704569	-3.52923	Not significant
P51790	CLCN3	H(+)/Cl(-) exchange transporter 3	7	6	7.48974	7.46974	7.4431	7.49902	7.47721	7.47406	0.0159028	7.47548	0.65805	0.531427	0.685759	-7.08374	Not significant
P51808	DYNLT3	Dynein light chain Tctex-type 3	23	2	6.88755	6.8142	6.86362	6.95745	6.90666	7.10528	0.134672	6.92246	2.57902	0.0363461	0.130481	-4.66491	Not significant
P51809	VAMP7	Vesicle-associated membrane protein 7	19	4	7.50934	7.31787	7.42339	7.24505	7.32127	7.23274	-0.150509	7.34161	-2.93883	0.0216091	0.0961568	-4.12538	Not significant
P51812	RPS6KA3	Ribosomal protein S6 kinase alpha-3	40	18	7.55661	7.51238	7.53532	7.52573	7.50753	7.52434	-0.0155664	7.52698	-0.659314	0.530662	0.684915	-7.08284	Not significant
P51817	PRKX	cAMP-dependent protein kinase catalytic subunit PRKX	12	2	6.79842	6.97037	7.06319	7.07216	7.11276	7.03633	0.129755	7.00887	2.01653	0.0833256	0.215319	-5.49979	Not significant
P51825	AFF1	AF4/FMR2 family member 1	2	3	6.87705	7.00117	6.9525	6.97065	6.99948	7.17255	0.103987	6.99557	1.77185	0.11947	0.269196	-5.84787	Not significant
P51843	NR0B1	Nuclear receptor subfamily 0 group B member 1	24	10	7.428	7.53616	7.46817	7.6197	7.59962	7.59944	0.128806	7.54185	3.99967	0.00513163	0.0422963	-2.59573	Not significant
P51858	HDGF	Hepatoma-derived growth factor	72	21	8.15854	8.10543	8.06886	8.00733	8.19382	7.97175	-0.053311	8.08429	-0.897943	0.398883	0.571834	-6.8887	Not significant
P51946	CCNH	Cyclin-H	23	7	6.91963	6.98297	6.89576	6.96795	6.86085	6.93481	-0.0115866	6.927	-0.309723	0.765738	0.859715	-7.26847	Not significant
P51948	MNAT1	CDK-activating kinase assembly factor MAT1	14	4	7.25561	7.27471	7.15632	7.26131	7.25109	7.26982	0.0318581	7.24481	0.90944	0.393187	0.567763	-6.87812	Not significant
P51970	NDUFA8	NADH dehydrogenase [ubiquinone] 1 alpha subcomplex subunit 8	27	4	7.95373	7.9033	7.92742	7.88375	7.94131	7.87115	-0.0294089	7.91344	-1.0203	0.341359	0.519231	-6.77078	Not significant
P51991	HNRNPA3	Heterogeneous nuclear ribonucleoprotein A3	38	14	8.08128	8.08534	8.08337	8.12811	8.09535	8.07282	0.0154322	8.09105	0.633979	0.546134	0.697559	-7.10042	Not significant
P52209	PGD	6-phosphogluconate dehydrogenase, decarboxylating	59	23	8.90952	8.94109	8.88191	8.88053	8.84927	8.88216	-0.0401873	8.89075	-1.54513	0.165989	0.330317	-6.15457	Not significant
P52272	HNRNPM	Heterogeneous nuclear ribonucleoprotein M	60	41	8.29743	8.19648	8.18145	8.01572	8.09645	7.95481	-0.202792	8.12372	-4.36869	0.00323496	0.0325237	-2.0975	Not significant
P52292	KPNA2	Importin subunit alpha-1	27	11	7.58228	7.6115	7.55368	7.28832	7.25106	7.26011	-0.315988	7.42449	-12.1608	5.55637608776043e-06	0.000658537	4.75895	Downregulated
P52294	KPNA1	Importin subunit alpha-5	24	5	6.78578	6.82765	6.90334	6.8768	6.80495	6.90513	0.0233661	6.85061	0.580037	0.579971	0.724467	-7.1358	Not significant
P52298	NCBP2	Nuclear cap-binding protein subunit 2	29	6	8.31366	8.26949	8.3052	8.35537	8.26218	8.33556	0.0215885	8.30691	0.680697	0.517817	0.675552	-7.06753	Not significant
P52306	RAP1GDS1	Rap1 GTPase-GDP dissociation stimulator 1	29	15	7.7253	7.74912	7.73173	7.69859	7.63925	7.67985	-0.0628175	7.70397	-2.467	0.0428315	0.144562	-4.83303	Not significant
P52434	POLR2H	DNA-directed RNA polymerases I, II, and III subunit RPABC3	49	5	8.75785	8.74925	8.6727	8.77692	8.69527	8.82604	0.039474	8.74634	0.960803	0.36848	0.544005	-6.82957	Not significant
P52435	POLR2J	DNA-directed RNA polymerase II subunit RPB11-a	31	4	7.44843	7.40884	7.50497	7.35651	7.41942	7.55655	-0.00992345	7.44912	-0.185268	0.858244	0.921169	-7.30317	Not significant
P52564	MAP2K6	Dual specificity mitogen-activated protein kinase kinase 6	33	7	6.87805	6.78476	6.91855	6.80229	6.74746	6.75009	-0.0938374	6.81353	-2.40852	0.0466797	0.150779	-4.92063	Not significant
P52565	ARHGDIA	Rho GDP-dissociation inhibitor 1	52	11	8.17432	8.14155	8.17287	8.08665	8.12005	8.15946	-0.0408611	8.14248	-1.48042	0.182066	0.351353	-6.23845	Not significant
P52594	AGFG1	Arf-GAP domain and FG repeat-containing protein 1	22	12	8.56905	8.52591	8.49202	8.51351	8.52009	8.5098	-0.0145248	8.52173	-0.536585	0.608085	0.743135	-7.16221	Not significant
P52597	HNRNPF	Heterogeneous nuclear ribonucleoprotein F	48	11	8.06371	8.08331	8.17398	8.06949	8.09565	8.04147	-0.0381285	8.08794	-1.08283	0.314572	0.493058	-6.70622	Not significant
P52630	STAT2	Signal transducer and activator of transcription 2	3	2	5.78767	5.87261	5.89877	6.049	5.73557	5.84695	0.0241532	5.8651	0.315369	0.761624	0.857331	-7.26649	Not significant
P52657	GTF2A2	Transcription initiation factor IIA subunit 2	28	4	7.81501	7.79099	7.8687	7.71606	7.80887	7.88784	-0.0206474	7.81458	-0.445784	0.66914	0.789133	-7.21122	Not significant
P52701	MSH6	DNA mismatch repair protein Msh6	29	38	8.17373	8.17609	8.16044	8.01794	7.99214	8.02433	-0.158618	8.09078	-6.99745	0.000206507	0.00687948	0.896399	Downregulated
P52732	KIF11	Kinesin-like protein KIF11	19	18	7.33408	7.40433	7.39038	7.01717	7.00115	6.96135	-0.383042	7.18474	-13.0334	3.47497203515065e-06	0.000475917	5.24343	Downregulated
P52735	VAV2	Guanine nucleotide exchange factor VAV2	15	13	7.60444	7.66363	7.66	7.71236	7.62119	7.66745	0.0243086	7.65485	0.751083	0.476953	0.63813	-7.01415	Not significant
P52747	ZNF143	Zinc finger protein 143	12	7	7.47437	7.47817	7.45416	7.49214	7.47082	7.46555	0.00726584	7.47254	0.320347	0.758004	0.855444	-7.26472	Not significant
P52756	RBM5	RNA-binding protein 5	13	8	6.79302	6.76844	6.73306	6.80828	6.81116	6.73961	0.0215099	6.7756	0.706063	0.502838	0.661242	-7.04882	Not significant
P52758	RIDA	2-iminobutanoate/2-iminopropanoate deaminase	32	4	8.28861	8.12753	8.17962	8.0265	8.04971	8.08353	-0.145336	8.12592	-3.35129	0.0121265	0.0700425	-3.51602	Not significant
P52788	SMS	Spermine synthase	44	15	8.15352	8.12469	8.06505	7.95285	8.07595	7.87941	-0.145018	8.04191	-2.79147	0.0266961	0.108385	-4.34591	Not significant
P52789	HK2	Hexokinase-2	5	2	6.30731	6.33643	6.24594	6.43128	6.28948	6.42824	0.0864366	6.33978	1.88973	0.100477	0.242268	-5.68198	Not significant
P52815	MRPL12	39S ribosomal protein L12, mitochondrial	18	4	9.66445	9.58899	9.60544	9.47223	9.52951	9.55528	-0.100624	9.56932	-3.0537	0.0183575	0.0882255	-3.95429	Not significant
P52888	THOP1	Thimet oligopeptidase	33	22	7.76586	7.78737	7.80061	7.73091	7.72155	7.75033	-0.050349	7.75944	-2.15793	0.0675943	0.189615	-5.29305	Not significant
P52895	AKR1C2	Aldo-keto reductase family 1 member C2	75	13	8.98997	9.00259	8.95894	9.06839	8.9555	9.06151	0.0446349	9.00615	1.23823	0.255326	0.432063	-6.5343	Not significant
P52907	CAPZA1	F-actin-capping protein subunit alpha-1	68	10	7.85911	7.85614	7.86379	7.88126	7.84283	7.81012	-0.0149428	7.85221	-0.569551	0.586687	0.729157	-7.14234	Not significant
P52926	HMGA2	High mobility group protein HMGI-C	49	7	8.24909	8.31313	8.28885	8.32719	8.44524	8.38962	0.103665	8.33552	2.87095	0.0238122	0.101531	-4.22684	Not significant
P52943	CRIP2	Cysteine-rich protein 2	42	6	8.00271	7.77554	7.99065	8.03349	7.84648	8.01054	0.0405391	7.94323	0.546156	0.601829	0.739595	-7.15655	Not significant
P52948	NUP98	Nuclear pore complex protein Nup98-Nup96	29	42	7.65079	7.65075	7.62227	7.6603	7.65766	7.6763	0.0234838	7.65301	1.03393	0.335374	0.513518	-6.75695	Not significant
P53004	BLVRA	Biliverdin reductase A	44	12	8.48361	8.3539	8.40926	8.35246	8.37689	8.40787	-0.0365096	8.39733	-0.977972	0.36049	0.535941	-6.81288	Not significant
P53007	SLC25A1	Tricarboxylate transport protein, mitochondrial	18	6	8.41761	8.4377	8.45781	8.46477	8.35409	8.48765	-0.0022065	8.4366	-0.0571976	0.955977	0.975635	-7.32078	Not significant
P53041	PPP5C	Serine/threonine-protein phosphatase 5	53	24	7.71436	7.72976	7.71699	7.65233	7.6803	7.6783	-0.0500634	7.69534	-2.22932	0.0608178	0.176802	-5.18758	Not significant
P53350	PLK1	Serine/threonine-protein kinase PLK1	4	2	6.52388	6.73734	6.69995	6.31282	5.8819	5.90497	-0.620496	6.34347	-5.23761	0.0011809	0.0179701	-1.00302	Not significant
P53355	DAPK1	Death-associated protein kinase 1	6	7	7.67949	7.70359	7.64309	7.73018	7.63512	7.73017	0.0230969	7.68694	0.669126	0.524743	0.68084	-7.07587	Not significant
P53365	ARFIP2	Arfaptin-2	26	7	6.98909	6.98266	6.97532	7.04863	7.01691	7.02544	0.0479697	7.00634	2.1339	0.0700416	0.192794	-5.3284	Not significant
P53367	ARFIP1	Arfaptin-1	43	13	7.52552	7.44495	7.48001	7.36985	7.44401	7.34297	-0.0978844	7.43455	-2.74337	0.0286175	0.112841	-4.41808	Not significant
P53384	NUBP1	Cytosolic Fe-S cluster assembly factor NUBP1	22	6	7.909	8.00056	7.9723	8.01005	7.84843	7.99222	-0.0103868	7.95543	-0.214317	0.836375	0.907656	-7.29661	Not significant
P53396	ACLY	ATP-citrate synthase	51	49	8.61514	8.59459	8.59539	8.52926	8.48226	8.53405	-0.0865154	8.55845	-3.45761	0.0104873	0.0648278	-3.36157	Not significant
P53582	METAP1	Methionine aminopeptidase 1	37	10	8.07625	8.0307	8.03899	8.00282	8.02111	8.01748	-0.0348411	8.03122	-1.45345	0.189175	0.358845	-6.27286	Not significant
P53597	SUCLG1	Succinate--CoA ligase [ADP/GDP-forming] subunit alpha, mitochondrial	31	9	8.95802	8.87569	8.88512	8.76654	8.81107	8.75838	-0.127609	8.84247	-4.07178	0.0046817	0.0401298	-2.49684	Not significant
P53602	MVD	Diphosphomevalonate decarboxylase	11	4	8.07402	8.10154	8.01078	7.90328	7.90958	7.82615	-0.182442	7.97089	-5.13136	0.00132816	0.0195357	-1.13095	Not significant
P53609	PGGT1B	Geranylgeranyl transferase type-1 subunit beta	18	7	7.40687	7.42407	7.43761	7.5153	7.41467	7.53459	0.0653359	7.45552	1.82933	0.109813	0.255783	-5.76745	Not significant
P53611	RABGGTB	Geranylgeranyl transferase type-2 subunit beta	10	3	7.86207	7.92304	7.95434	7.84894	7.811	7.86065	-0.0729491	7.87667	-2.31858	0.0533005	0.163428	-5.05493	Not significant
P53618	COPB1	Coatomer subunit beta	43	33	8.07999	8.12884	8.13234	8.18461	8.13425	8.17759	0.051762	8.1396	1.89203	0.100137	0.241922	-5.67871	Not significant
P53621	COPA	Coatomer subunit alpha	45	51	8.02891	8.02119	8.05858	8.08555	8.05219	8.09198	0.0403448	8.0564	1.63947	0.144879	0.304014	-6.02918	Not significant
P53634	CTSC	Dipeptidyl peptidase 1	17	7	7.96263	7.90123	7.9604	7.92729	7.94115	7.85729	-0.0328402	7.925	-1.00978	0.346041	0.524121	-6.78138	Not significant
P53675	CLTCL1	Clathrin heavy chain 2	10	3	6.98029	7.04621	7.01044	7.08891	7.06065	7.07758	0.0634017	7.04401	2.41381	0.0463175	0.150082	-4.91271	Not significant
P53677	AP3M2	AP-3 complex subunit mu-2	17	3	6.64439	6.73873	6.74162	6.81096	6.83659	6.9486	0.15714	6.78681	3.47943	0.0101814	0.0638275	-3.33003	Not significant
P53680	AP2S1	AP-2 complex subunit sigma	32	5	7.58663	7.56341	7.60583	7.63333	7.66585	7.5789	0.0407383	7.60566	1.3607	0.215564	0.388036	-6.38854	Not significant
P53701	HCCS	Cytochrome c-type heme lyase	46	12	7.14081	7.1522	7.17093	7.17476	7.07245	7.18468	-0.010683	7.14931	-0.30582	0.768587	0.861111	-7.26982	Not significant
P53801	PTTG1IP	Pituitary tumor-transforming gene 1 protein-interacting protein	18	3	7.12918	7.1576	7.18483	6.93489	6.98199	6.98982	-0.188304	7.06305	-6.83394	0.000239307	0.0074313	0.736051	Downregulated
P53803	POLR2K	DNA-directed RNA polymerases I, II, and III subunit RPABC4	43	2	8.29576	8.29289	8.16841	8.25833	8.31481	8.19318	0.00308558	8.2539	0.0665717	0.948774	0.970827	-7.32012	Not significant
P53814	SMTN	Smoothelin	17	13	7.12034	7.21998	7.12516	6.99481	7.06787	7.03966	-0.12105	7.09464	-3.35688	0.0120337	0.0698711	-3.50787	Not significant
P53816	PLA2G16	HRAS-like suppressor 3	18	2	5.97093	5.97215	6.07674	6.20066	6.05855	6.04475	0.0947096	6.05396	1.87377	0.102865	0.24515	-5.70465	Not significant
P53985	SLC16A1	Monocarboxylate transporter 1	11	5	8.15685	8.09364	8.16231	8.0905	8.09241	8.13412	-0.0319262	8.12164	-1.104	0.305893	0.484446	-6.68373	Not significant
P53990	IST1	IST1 homolog	22	8	8.2085	8.16692	8.15894	8.13955	8.1452	8.15313	-0.0321561	8.16204	-1.3258	0.226305	0.399888	-6.43092	Not significant
P53992	SEC24C	Protein transport protein Sec24C	26	23	7.64669	7.68736	7.63259	7.73918	7.73359	7.7662	0.0907778	7.70094	3.54411	0.00932974	0.0610395	-3.23686	Not significant
P53999	SUB1	Activated RNA polymerase II transcriptional coactivator p15	52	8	8.63214	8.45239	8.54013	8.2101	8.48013	8.2051	-0.243115	8.42	-2.97782	0.0204418	0.0929763	-4.06721	Not significant
P54098	POLG	DNA polymerase subunit gamma-1	5	7	7.10557	7.14098	7.14797	7.26039	7.21599	7.27485	0.1189	7.19096	4.42709	0.00301278	0.0311018	-2.02047	Not significant
P54105	CLNS1A	Methylosome subunit pICln	24	4	7.62128	7.63023	7.61408	7.74578	7.69654	7.74851	0.108413	7.67607	4.35487	0.00329014	0.0328121	-2.1158	Not significant
P54132	BLM	Bloom syndrome protein	4	6	6.89825	7.05315	6.91948	6.91341	6.76295	6.75562	-0.146303	6.88381	-2.55336	0.0377361	0.13389	-4.70344	Not significant
P54136	RARS	Arginine--tRNA ligase, cytoplasmic	54	33	7.90368	7.91083	7.92252	7.89425	7.85198	7.90683	-0.0279858	7.89835	-1.12503	0.297466	0.475684	-6.6611	Not significant
P54198	HIRA	Protein HIRA	7	6	6.21106	6.25523	6.23617	6.30766	6.20777	6.33424	0.0490697	6.25869	1.3207	0.227913	0.401438	-6.43706	Not significant
P54252	ATXN3	Ataxin-3	18	5	6.58815	6.60367	6.58863	6.64173	6.51731	6.53855	-0.0276204	6.57967	-0.766362	0.468374	0.632747	-7.00196	Not significant
P54259	ATN1	Atrophin-1	2	2	7.13601	7.11612	7.10757	7.21113	7.1825	7.23665	0.0901919	7.16499	3.60877	0.00855476	0.0582574	-3.14422	Not significant
P54274	TERF1	Telomeric repeat-binding factor 1	4	2	6.67558	6.38541	6.3914	6.2724	6.42135	6.07092	-0.229239	6.36951	-2.13661	0.069762	0.19254	-5.32443	Not significant
P54277	PMS1	PMS1 protein homolog 1	7	7	6.91793	6.96194	6.93733	6.83616	6.80674	6.81434	-0.119983	6.87907	-4.97498	0.00158341	0.0217825	-1.3222	Not significant
P54278	PMS2	Mismatch repair endonuclease PMS2	13	9	6.98511	7.08686	7.08096	7.0584	7.10082	6.99803	0.00144267	7.0517	0.0364271	0.971953	0.984574	-7.32189	Not significant
P54289	CACNA2D1	Voltage-dependent calcium channel subunit alpha-2/delta-1	19	19	6.84589	6.86858	6.83529	7.03567	6.89243	6.97803	0.118788	6.90932	3.08366	0.0175977	0.0862439	-3.90982	Not significant
P54577	YARS	Tyrosine--tRNA ligase, cytoplasmic	69	39	8.58127	8.55877	8.53302	8.54047	8.56782	8.56838	0.0012024	8.55829	0.0489265	0.962337	0.978239	-7.32128	Not significant
P54578	USP14	Ubiquitin carboxyl-terminal hydrolase 14	43	24	7.81935	7.81968	7.79768	7.77762	7.7787	7.77554	-0.0349478	7.79476	-1.60195	0.152958	0.314334	-6.07947	Not significant
P54619	PRKAG1	5'-AMP-activated protein kinase subunit gamma-1	33	9	8.4481	8.36219	8.43481	8.32901	8.35615	8.37129	-0.0628835	8.38359	-2.05399	0.0788342	0.207986	-5.44534	Not significant
P54646	PRKAA2	5'-AMP-activated protein kinase catalytic subunit alpha-2	8	2	6.48058	6.31506	6.40109	6.34645	6.24301	6.07445	-0.177606	6.31011	-2.43662	0.0447879	0.148084	-4.87855	Not significant
P54652	HSPA2	Heat shock-related 70 kDa protein 2	53	20	8.24464	8.18382	8.2024	8.17837	8.10918	8.16869	-0.0582099	8.18118	-1.94553	0.0925405	0.230342	-5.60223	Not significant
P54687	BCAT1	Branched-chain-amino-acid aminotransferase, cytosolic	19	7	6.9274	6.92991	6.91684	7.01004	7.04699	7.05484	0.112574	6.981	4.74523	0.0020628	0.0253248	-1.60964	Not significant
P54709	ATP1B3	Sodium/potassium-transporting ATPase subunit beta-3	26	6	7.47195	7.40962	7.49547	7.44008	7.44947	7.4824	-0.00169426	7.45817	-0.0561147	0.95681	0.976116	-7.32085	Not significant
P54725	RAD23A	UV excision repair protein RAD23 homolog A	22	6	7.21098	7.18718	7.15286	7.15183	7.17677	7.1856	-0.0122767	7.17753	-0.476018	0.648479	0.775409	-7.19584	Not significant
P54727	RAD23B	UV excision repair protein RAD23 homolog B	26	8	8.62846	8.60839	8.6141	8.54517	8.50935	8.51991	-0.0921722	8.5709	-4.00467	0.00509898	0.0421589	-2.58885	Not significant
P54760	EPHB4	Ephrin type-B receptor 4	6	5	6.52113	6.47528	6.47587	6.74736	6.65671	6.69709	0.209626	6.59557	6.74105	0.000260525	0.00761429	0.643604	Upregulated
P54792	DVL1P1	Putative segment polarity protein dishevelled homolog DVL1P1	10	2	5.00516	5.04056	5.159	5.12627	5.0617	5.0327	0.00531477	5.0709	0.115726	0.911102	0.951231	-7.31503	Not significant
P54802	NAGLU	Alpha-N-acetylglucosaminidase	9	4	6.32724	6.21191	6.42515	6.59665	6.27864	6.4368	0.115931	6.3794	1.34842	0.219289	0.391177	-6.40352	Not significant
P54803	GALC	Galactocerebrosidase	6	4	6.35362	6.41256	6.48093	6.64095	6.62088	6.64254	0.219087	6.52525	6.21756	0.000427834	0.0104219	0.103334	Not significant
P54819	AK2	Adenylate kinase 2, mitochondrial	75	14	8.53858	8.51029	8.48273	8.50145	8.48915	8.52378	-0.0057428	8.50766	-0.225015	0.82836	0.902098	-7.29396	Not significant
P54886	ALDH18A1	Delta-1-pyrroline-5-carboxylate synthase	29	23	7.84694	7.87987	7.85052	7.7785	7.78086	7.75686	-0.0870319	7.81559	-3.74415	0.00714861	0.0522001	-2.95198	Not significant
P54920	NAPA	Alpha-soluble NSF attachment protein	59	12	7.97786	7.95718	7.97188	7.78153	7.78992	7.7795	-0.185326	7.87631	-8.52512	5.86467953826329e-05	0.00303731	2.25991	Downregulated
P55010	EIF5	Eukaryotic translation initiation factor 5	50	22	7.97784	7.99811	8.02882	7.96718	7.96013	7.98588	-0.0305284	7.98633	-1.24254	0.253826	0.430233	-6.52932	Not significant
P55011	SLC12A2	Solute carrier family 12 member 2	14	13	7.74148	7.617	7.68021	7.69526	7.37021	7.58568	-0.129178	7.61497	-1.61994	0.149033	0.309881	-6.05542	Not significant
P55036	PSMD4	26S proteasome non-ATPase regulatory subunit 4	48	14	7.78888	7.7986	7.83253	7.72474	7.72201	7.74245	-0.0769352	7.7682	-3.22787	0.0143813	0.0768709	-3.6968	Not significant
P55039	DRG2	Developmentally-regulated GTP-binding protein 2	35	12	8.05583	8.08822	8.12947	8.041	8.1227	8.09892	-0.0036355	8.08936	-0.112857	0.913295	0.952027	-7.31541	Not significant
P55042	RRAD	GTP-binding protein RAD	11	2	6.09916	6.26554	6.2167	6.54075	6.68398	6.60225	0.415194	6.4014	7.83501	0.000101016	0.00423512	1.67245	Upregulated
P55060	CSE1L	Exportin-2	37	36	8.55162	8.55105	8.52945	8.48529	8.47679	8.46247	-0.0691889	8.50945	-3.09183	0.0173964	0.0856341	-3.8977	Not significant
P55061	TMBIM6	Bax inhibitor 1	4	2	7.85128	7.58727	7.56323	8.20538	8.30598	7.95436	0.487976	7.91125	4.55166	0.00259289	0.0289745	-1.85782	Not significant
P55072	VCP	Transitional endoplasmic reticulum ATPase	69	48	8.1595	8.15791	8.1581	8.18292	8.10978	8.1648	-0.00600137	8.1555	-0.223613	0.829409	0.90248	-7.29431	Not significant
P55081	MFAP1	Microfibrillar-associated protein 1	23	8	7.69918	7.69055	7.7051	7.67947	7.64509	7.69334	-0.0256416	7.68546	-1.07177	0.319184	0.498387	-6.71784	Not significant
P55084	HADHB	Trifunctional enzyme subunit beta, mitochondrial	52	22	8.49353	8.45716	8.47252	8.48184	8.43739	8.51027	0.00209362	8.47545	0.0757452	0.941729	0.967152	-7.31938	Not significant
P55085	F2RL1	Proteinase-activated receptor 2	5	2	6.03326	6.09173	6.04951	6.48662	6.07425	6.0662	0.150852	6.1336	1.40261	0.203258	0.374141	-6.33679	Not significant
P55145	MANF	Mesencephalic astrocyte-derived neurotrophic factor	39	10	8.49226	8.48263	8.55106	8.52634	8.44624	8.56279	0.00313706	8.51022	0.0844953	0.935015	0.963951	-7.31858	Not significant
P55196	AFDN	Afadin	19	28	6.97617	7.01001	6.98393	7.0106	6.98856	7.02632	0.0184582	6.99926	0.771101	0.465735	0.630563	-6.99814	Not significant
P55198	MLLT6	Protein AF-17	3	3	5.26422	5.34721	5.26406	5.30081	5.11597	5.31338	-0.048448	5.26761	-0.857175	0.419568	0.589825	-6.92536	Not significant
P55199	ELL	RNA polymerase II elongation factor ELL	6	3	6.83206	6.86794	6.78819	6.86986	6.75925	6.83429	-0.00826603	6.82527	-0.224864	0.828472	0.902098	-7.294	Not significant
P55209	NAP1L1	Nucleosome assembly protein 1-like 1	50	14	7.89952	7.86005	7.8904	7.74533	7.76939	7.77178	-0.121156	7.82275	-5.0892	0.00139216	0.0201406	-1.18216	Not significant
P55210	CASP7	Caspase-7	17	4	7.42896	7.48389	7.49375	7.56995	7.44603	7.53254	0.0473095	7.49252	1.24619	0.252561	0.428797	-6.52509	Not significant
P55211	CASP9	Caspase-9	8	3	7.07795	7.18484	7.0755	7.05851	6.93941	7.02015	-0.10674	7.05939	-2.45948	0.0433074	0.145766	-4.8443	Not significant
P55212	CASP6	Caspase-6	18	5	7.7074	7.82628	7.71606	7.75886	7.77964	7.66973	-0.013837	7.74299	-0.315532	0.761506	0.857331	-7.26643	Not significant
P55263	ADK	Adenosine kinase	39	13	8.15044	8.1589	8.14165	8.10214	8.1794	8.18547	0.00533987	8.153	0.181231	0.861294	0.923318	-7.30401	Not significant
P55265	ADAR	Double-stranded RNA-specific adenosine deaminase	36	39	8.08669	8.11553	8.10786	8.17219	8.12969	8.16358	0.0517941	8.12926	2.1447	0.0689315	0.191823	-5.31253	Not significant
P55268	LAMB2	Laminin subunit beta-2	4	6	5.22629	5.34653	5.30272	5.65916	5.5564	5.5734	0.304476	5.44408	7.33884	0.000153093	0.00564976	1.22162	Upregulated
P55283	CDH4	Cadherin-4	4	1	6.95802	6.91214	7.03666	7.15692	7.15619	7.32033	0.242205	7.09004	4.50556	0.00274028	0.029997	-1.91775	Not significant
P55327	TPD52	Tumor protein D52	60	11	8.37372	8.21658	8.32179	8.13019	8.14924	8.2045	-0.142718	8.23267	-3.23906	0.0141595	0.0760811	-3.68035	Not significant
P55735	SEC13	Protein SEC13 homolog	48	12	8.00293	7.98085	7.92372	7.97232	8.02938	7.97167	0.0219517	7.98014	0.704942	0.503494	0.661769	-7.04966	Not significant
P55769	SNU13	NHP2-like protein 1	53	8	8.18911	8.16298	8.2132	8.23291	8.23337	8.25761	0.052869	8.21486	2.15372	0.0680172	0.190281	-5.29926	Not significant
P55786	NPEPPS	Puromycin-sensitive aminopeptidase	50	42	8.21036	8.18856	8.17759	8.14934	8.12895	8.14682	-0.0504635	8.16694	-2.20997	0.0625842	0.179649	-5.21623	Not significant
P55789	GFER	FAD-linked sulfhydryl oxidase ALR	43	7	7.29962	7.38223	7.24426	7.39755	7.37976	7.47872	0.109972	7.36369	2.53271	0.0388947	0.13682	-4.73445	Not significant
P55795	HNRNPH2	Heterogeneous nuclear ribonucleoprotein H2	36	5	6.56912	6.60288	6.51387	6.66882	6.55475	6.62595	0.0545529	6.58923	1.42945	0.195711	0.365726	-6.3032	Not significant
P55809	OXCT1	Succinyl-CoA:3-ketoacid coenzyme A transferase 1, mitochondrial	4	2	6.26328	6.18996	6.24677	6.37	6.27959	6.43924	0.129605	6.29814	2.94293	0.0214831	0.0959422	-4.11925	Not significant
P55884	EIF3B	Eukaryotic translation initiation factor 3 subunit B	44	31	8.00692	8.02865	8.00079	7.95231	7.9147	7.96391	-0.0684777	7.97788	-2.76975	0.0275462	0.110243	-4.37848	Not significant
P56181	NDUFV3	NADH dehydrogenase [ubiquinone] flavoprotein 3, mitochondrial	29	3	8.46029	8.30834	8.39416	8.21308	8.36361	8.21619	-0.123305	8.32594	-2.27164	0.0571284	0.17017	-5.12479	Not significant
P56182	RRP1	Ribosomal RNA processing protein 1 homolog A	37	17	8.06313	8.07049	8.00463	8.03654	8.03824	8.04372	-0.00658757	8.04279	-0.249941	0.80977	0.8888	-7.28728	Not significant
P56192	MARS	Methionine--tRNA ligase, cytoplasmic	35	27	7.9208	7.91319	7.89257	7.8962	7.90622	7.91683	-0.00243687	7.90764	-0.108343	0.916747	0.954384	-7.31597	Not significant
P56211	ARPP19	cAMP-regulated phosphoprotein 19	63	6	7.94251	7.94148	7.98264	7.96759	8.01542	8.04312	0.0531701	7.98213	1.8498	0.106558	0.25104	-5.73859	Not significant
P56277	CMC4	Cx9C motif-containing protein 4	62	4	7.18447	7.05549	7.15927	7.04462	7.21897	7.16364	0.00933135	7.13774	0.175288	0.865788	0.925881	-7.30521	Not significant
P56282	POLE2	DNA polymerase epsilon subunit 2	4	2	6.43594	6.53357	6.42904	5.9562	6.0104	6.05313	-0.459607	6.23638	-11.714	7.15214440767134e-06	0.000776574	4.49614	Downregulated
P56378	MP68	6.8 kDa mitochondrial proteolipid	28	2	9.15445	9.08831	9.107	9.0723	9.14273	9.07077	-0.021322	9.10593	-0.67919	0.518716	0.676295	-7.06863	Not significant
P56381	ATP5F1E	ATP synthase subunit epsilon, mitochondrial	43	3	8.5911	8.62703	8.55391	8.40496	8.5638	8.4357	-0.122528	8.52941	-2.71101	0.0299911	0.116175	-4.46666	Not significant
P56385	ATP5I	ATP synthase subunit e, mitochondrial	42	4	8.19149	8.09868	8.15061	8.01684	8.18304	8.05879	-0.0607058	8.11657	-1.2742	0.243041	0.418513	-6.49237	Not significant
P56524	HDAC4	Histone deacetylase 4	1	2	8.5624	8.45312	8.49857	8.51859	8.73178	8.62611	0.120796	8.56509	2.1461	0.0687879	0.191823	-5.31046	Not significant
P56537	EIF6	Eukaryotic translation initiation factor 6	47	8	7.6895	7.65436	7.62523	7.59351	7.68344	7.49132	-0.0669361	7.62289	-1.36876	0.213147	0.384889	-6.37866	Not significant
P56545	CTBP2	C-terminal-binding protein 2	25	8	7.38797	7.405	7.27558	7.22143	7.28657	7.09759	-0.154322	7.27902	-2.75962	0.0279526	0.111143	-4.39369	Not significant
P56556	NDUFA6	NADH dehydrogenase [ubiquinone] 1 alpha subcomplex subunit 6	25	4	8.00571	7.99658	7.97967	7.87246	8.03548	7.943	-0.0436742	7.97215	-1.04576	0.330245	0.509589	-6.74484	Not significant
P56589	PEX3	Peroxisomal biogenesis factor 3	9	3	6.57917	6.6358	6.58335	6.67108	6.66175	6.69566	0.076721	6.6378	2.91634	0.0223141	0.0978804	-4.15896	Not significant
P56937	HSD17B7	3-keto-steroid reductase	9	3	7.226	7.07561	7.33626	7.27938	7.07477	7.40536	0.0405472	7.2329	0.428364	0.681187	0.798888	-7.21965	Not significant
P56945	BCAR1	Breast cancer anti-estrogen resistance protein 1	19	13	7.76013	7.79269	7.73054	7.70909	7.8223	7.80925	0.0190917	7.77067	0.518681	0.619883	0.75227	-7.17254	Not significant
P56962	STX17	Syntaxin-17	13	4	7.57495	7.54439	7.62401	7.62987	7.57745	7.61518	0.0263878	7.59431	0.88485	0.405443	0.577077	-6.90062	Not significant
P57076	C21orf59	UPF0769 protein C21orf59	22	7	7.9357	7.87914	7.77187	7.80761	7.91316	7.7591	-0.0356181	7.84443	-0.657802	0.531577	0.685809	-7.08391	Not significant
P57081	WDR4	tRNA (guanine-N(7)-)-methyltransferase non-catalytic subunit WDR4	19	7	7.52702	7.62416	7.61898	7.59441	7.58842	7.56177	-0.00851805	7.58579	-0.260624	0.801842	0.88356	-7.28421	Not significant
P57088	TMEM33	Transmembrane protein 33	21	5	8.32936	8.35977	8.33258	8.21592	8.32482	8.18157	-0.0997995	8.29067	-2.52877	0.03912	0.137299	-4.74037	Not significant
P57105	SYNJ2BP	Synaptojanin-2-binding protein	66	8	7.90346	7.85874	7.8499	7.82685	7.8226	7.77344	-0.0630717	7.83917	-2.27542	0.0568103	0.169717	-5.11917	Not significant
P57678	GEMIN4	Gem-associated protein 4	14	14	7.76708	7.76889	7.82041	7.78842	7.70715	7.73187	-0.0429798	7.76397	-1.39619	0.205101	0.37603	-6.34478	Not significant
P57737	CORO7	Coronin-7	15	12	7.54111	7.57567	7.58935	7.51574	7.49269	7.53455	-0.0543879	7.54152	-2.14042	0.0693695	0.191968	-5.31883	Not significant
P57740	NUP107	Nuclear pore complex protein Nup107	26	20	7.07011	7.04012	7.05589	7.0584	7.08936	7.08285	0.0214965	7.06612	0.926412	0.38489	0.560176	-6.86231	Not significant
P57764	GSDMD	Gasdermin-D	15	7	7.57889	7.56742	7.53669	7.59555	7.55288	7.53368	-0.000298182	7.56085	-0.0110708	0.991474	0.994055	-7.32257	Not significant
P57772	EEFSEC	Selenocysteine-specific elongation factor	17	9	7.55209	7.53502	7.49774	7.54037	7.51303	7.5084	-0.00768501	7.52444	-0.301847	0.77149	0.863078	-7.27117	Not significant
P58107	EPPK1	Epiplakin	11	4	5.82623	5.81155	5.82427	6.1874	5.8939	6.04863	0.222626	5.932	3.30396	0.0129428	0.0719838	-3.58516	Not significant
P58546	MTPN	Myotrophin	39	5	8.95097	8.81569	8.75773	8.59375	8.79467	8.61741	-0.172852	8.75504	-2.55092	0.0378714	0.134293	-4.70711	Not significant
P59190	RAB15	Ras-related protein Rab-15	8	2	8.1177	8.23741	8.19843	8.20407	8.17305	8.14473	-0.0105654	8.17923	-0.291003	0.779436	0.868203	-7.27478	Not significant
P59780	AP3S2	AP-3 complex subunit sigma-2	10	2	6.9122	7.11934	7.03331	7.11181	7.02016	7.0721	0.0464074	7.04482	0.86231	0.41692	0.587444	-6.92082	Not significant
P59998	ARPC4	Actin-related protein 2/3 complex subunit 4	43	7	8.18624	8.15683	8.12373	8.09903	8.10288	8.10038	-0.0548376	8.12818	-2.18258	0.0651726	0.184848	-5.25671	Not significant
P60033	CD81	CD81 antigen	15	2	6.75235	6.55434	6.59994	6.41507	6.52323	6.41158	-0.185583	6.54275	-3.25787	0.0137947	0.0749708	-3.65272	Not significant
P60174	TPI1	Triosephosphate isomerase	75	17	8.81841	8.85207	8.87121	8.89556	8.81871	8.89533	0.0226365	8.85855	0.733498	0.486956	0.64721	-7.02791	Not significant
P60228	EIF3E	Eukaryotic translation initiation factor 3 subunit E	40	18	8.30959	8.27994	8.25842	8.16964	8.2059	8.16655	-0.101952	8.23167	-3.96559	0.00536062	0.0431863	-2.64273	Not significant
P60468	SEC61B	Protein transport protein Sec61 subunit beta	46	4	8.28217	8.25863	8.21325	8.25774	8.3104	8.24949	0.0211903	8.26195	0.712467	0.499101	0.658417	-7.044	Not significant
P60510	PPP4C	Serine/threonine-protein phosphatase 4 catalytic subunit	18	3	7.53351	7.39252	7.44017	7.31831	7.50687	7.34213	-0.0662988	7.42225	-1.13429	0.293813	0.47217	-6.65103	Not significant
P60604	UBE2G2	Ubiquitin-conjugating enzyme E2 G2	14	2	7.66007	7.5709	7.63668	7.4905	7.5463	7.49696	-0.111296	7.5669	-3.47358	0.0102625	0.0639595	-3.33848	Not significant
P60660	MYL6	Myosin light polypeptide 6	63	8	8.95388	8.94721	8.92149	8.95166	8.94766	9.01401	0.0302514	8.95598	1.09526	0.30945	0.48776	-6.69305	Not significant
P60709	ACTB	Actin, cytoplasmic 1	76	1	8.08141	8.1897	8.21226	8.31014	8.20715	8.23033	0.0880822	8.20517	2.00772	0.0844176	0.217049	-5.51255	Not significant
P60842	EIF4A1	Eukaryotic initiation factor 4A-I	55	11	8.34953	8.32853	8.34934	8.16495	8.21155	8.11858	-0.177445	8.25375	-5.97423	0.000544474	0.0114024	-0.159418	Not significant
P60866	RPS20	40S ribosomal protein S20	29	4	8.76054	8.83066	8.97708	8.9914	8.7878	9.11061	0.107175	8.90968	1.21323	0.264173	0.440861	-6.563	Not significant
P60880	SNAP25	Synaptosomal-associated protein 25	38	7	7.41918	7.38455	7.34742	7.33117	7.25706	7.19917	-0.12125	7.32309	-3.11167	0.0169177	0.0844924	-3.86831	Not significant
P60891	PRPS1	Ribose-phosphate pyrophosphokinase 1	41	6	8.52122	8.51885	8.4651	8.41979	8.39687	8.41053	-0.0926597	8.45539	-3.60319	0.00861881	0.0585642	-3.1522	Not significant
P60900	PSMA6	Proteasome subunit alpha type-6	59	14	8.43586	8.38502	8.41874	8.32177	8.33071	8.34322	-0.0813042	8.37255	-3.33586	0.0123862	0.0708458	-3.53853	Not significant
P60903	S100A10	Protein S100-A10	44	5	8.80239	8.62866	8.83509	8.71932	8.76739	8.88083	0.0337983	8.77228	0.529175	0.612953	0.746715	-7.16652	Not significant
P60953	CDC42	Cell division control protein 42 homolog	48	7	8.91364	8.88208	8.89324	8.95962	8.91289	8.94788	0.0438083	8.91822	1.77988	0.118073	0.267492	-5.83669	Not significant
P60981	DSTN	Destrin	65	13	8.47771	8.46584	8.41512	8.36108	8.39756	8.38107	-0.0729826	8.4164	-2.72404	0.0294296	0.114867	-4.44709	Not significant
P60983	GMFB	Glia maturation factor beta	42	5	8.41046	8.40075	8.42457	8.39292	8.42487	8.4478	0.0099342	8.41689	0.400136	0.70092	0.813111	-7.23263	Not significant
P61006	RAB8A	Ras-related protein Rab-8A	34	5	7.94216	7.92827	8.06556	7.89804	7.8643	7.9051	-0.0895154	7.9339	-2.22603	0.0611151	0.177248	-5.19247	Not significant
P61009	SPCS3	Signal peptidase complex subunit 3	15	3	8.42688	8.46782	8.37567	8.35174	8.38047	8.4028	-0.0451186	8.4009	-1.44635	0.191089	0.360549	-6.28187	Not significant
P61011	SRP54	Signal recognition particle 54 kDa protein	47	22	8.36744	8.32977	8.36632	8.34164	8.36849	8.37619	0.00759255	8.35831	0.311355	0.764548	0.859715	-7.2679	Not significant
P61018	RAB4B	Ras-related protein Rab-4B	29	4	7.35819	7.36478	7.41329	7.56867	7.53102	7.60988	0.191102	7.47431	6.33006	0.000383595	0.00984101	0.222266	Upregulated
P61019	RAB2A	Ras-related protein Rab-2A	58	4	8.15687	8.1799	8.07017	8.13708	8.0128	8.06372	-0.0644495	8.10342	-1.51132	0.174221	0.340541	-6.19863	Not significant
P61020	RAB5B	Ras-related protein Rab-5B	51	5	7.18098	7.20797	7.18633	7.29813	7.23808	7.28399	0.0816449	7.23258	3.15262	0.0159732	0.0816249	-3.80773	Not significant
P61024	CKS1B	Cyclin-dependent kinases regulatory subunit 1	33	2	7.28277	7.16887	7.37636	7.03375	7.02878	6.92922	-0.27875	7.13662	-4.9676	0.00159673	0.0218286	-1.33131	Not significant
P61026	RAB10	Ras-related protein Rab-10	51	12	8.59627	8.50649	8.50498	8.46186	8.47186	8.44294	-0.0770255	8.4974	-2.43121	0.0451464	0.148577	-4.88666	Not significant
P61081	UBE2M	NEDD8-conjugating enzyme Ubc12	41	9	8.30064	8.25354	8.25984	8.28969	8.23393	8.31607	0.0085546	8.27562	0.284803	0.783991	0.87184	-7.27679	Not significant
P61086	UBE2K	Ubiquitin-conjugating enzyme E2 K	48	9	7.86859	7.89448	7.86304	7.81501	7.87373	7.80227	-0.0450341	7.85285	-1.61894	0.149248	0.309919	-6.05676	Not significant
P61088	UBE2N	Ubiquitin-conjugating enzyme E2 N	54	7	8.15281	8.1049	8.11985	7.99954	7.99555	7.99613	-0.12878	8.06146	-5.44185	0.000946139	0.0159318	-0.761623	Not significant
P61106	RAB14	Ras-related protein Rab-14	73	14	8.33595	8.29577	8.24926	8.20619	8.19415	8.22175	-0.0862969	8.25051	-2.98098	0.0203501	0.0927646	-4.06249	Not significant
P61158	ACTR3	Actin-related protein 3	55	21	8.0607	8.04396	8.03679	8.0471	7.99375	8.06424	-0.0121212	8.04109	-0.4487	0.667133	0.789008	-7.20978	Not significant
P61160	ACTR2	Actin-related protein 2	39	12	8.20675	8.20485	8.25327	8.18816	8.21663	8.23828	-0.00726663	8.21799	-0.273196	0.792543	0.877417	-7.28043	Not significant
P61163	ACTR1A	Alpha-centractin	37	7	7.68952	7.72298	7.68815	7.69597	7.58624	7.74353	-0.0249708	7.68773	-0.596685	0.5694	0.717337	-7.12518	Not significant
P61201	COPS2	COP9 signalosome complex subunit 2	28	13	8.37416	8.34137	8.29187	8.20378	8.27518	8.18165	-0.115596	8.278	-3.30561	0.0129134	0.0719223	-3.58275	Not significant
P61204	ARF3	ADP-ribosylation factor 3	59	4	8.52095	8.53752	8.46574	8.55084	8.55873	8.55316	0.0461783	8.53116	1.72586	0.127775	0.280341	-5.91151	Not significant
P61218	POLR2F	DNA-directed RNA polymerases I, II, and III subunit RPABC2	12	2	8.38548	8.3834	8.47512	8.2719	8.4051	8.43718	-0.0432726	8.39303	-0.879728	0.408031	0.579556	-6.90525	Not significant
P61221	ABCE1	ATP-binding cassette sub-family E member 1	41	22	8.30311	8.30119	8.26574	8.18131	8.20742	8.26623	-0.0716929	8.25417	-2.40645	0.0468217	0.151035	-4.92371	Not significant
P61224	RAP1B	Ras-related protein Rap-1b	47	4	8.16384	8.15084	8.11397	8.17628	8.25026	8.17053	0.0561444	8.17095	1.82488	0.110532	0.256556	-5.77371	Not significant
P61225	RAP2B	Ras-related protein Rap-2b	33	5	7.60177	7.6691	7.58811	7.8611	7.98384	7.78836	0.258103	7.74871	5.01384	0.00151525	0.0214186	-1.27434	Not significant
P61244	MAX	Protein max	19	2	7.66836	7.13321	7.66573	7.57884	7.28724	7.65863	0.0191375	7.49867	0.119434	0.908269	0.949812	-7.31454	Not significant
P61247	RPS3A	40S ribosomal protein S3a	65	21	9.21277	9.20373	9.24618	9.20332	9.17433	9.20568	-0.0264464	9.20767	-1.08171	0.315034	0.493532	-6.70739	Not significant
P61254	RPL26	60S ribosomal protein L26	46	2	8.86081	8.95648	9.15317	9.26173	8.96354	9.45106	0.235293	9.1078	1.85473	0.105788	0.249892	-5.73162	Not significant
P61289	PSME3	Proteasome activator complex subunit 3	45	11	8.68253	8.6608	8.6538	8.44105	8.52552	8.40706	-0.207834	8.56179	-6.0187	0.000520734	0.0112117	-0.110825	Not significant
P61313	RPL15	60S ribosomal protein L15	49	11	8.37317	8.40545	8.44111	8.3443	8.40848	8.39937	-0.0225252	8.39531	-0.754006	0.475304	0.637121	-7.01183	Not significant
P61326	MAGOH	Protein mago nashi homolog	37	8	8.00777	7.91022	7.94587	7.81322	7.95105	7.81571	-0.094625	7.90731	-2.07248	0.0767066	0.20412	-5.41837	Not significant
P61353	RPL27	60S ribosomal protein L27	51	8	8.77143	8.79537	8.76123	8.72836	8.70135	8.71207	-0.062087	8.74497	-2.6754	0.0315825	0.119512	-4.52014	Not significant
P61421	ATP6V0D1	V-type proton ATPase subunit d 1	20	7	7.5385	7.56262	7.58977	7.56901	7.54371	7.60035	0.00739524	7.56733	0.275147	0.791103	0.876743	-7.27983	Not significant
P61457	PCBD1	Pterin-4-alpha-carbinolamine dehydratase	52	5	7.92458	7.9141	7.80278	7.77719	7.79937	7.83645	-0.0761525	7.84241	-1.98077	0.0878478	0.222286	-5.55151	Not significant
P61513	RPL37A	60S ribosomal protein L37a	59	6	8.63935	8.66866	8.63755	8.5132	8.56072	8.57518	-0.0988147	8.59911	-3.72892	0.0072935	0.0530069	-2.97348	Not significant
P61586	RHOA	Transforming protein RhoA	51	3	7.79899	7.53859	7.50413	7.12275	7.47969	6.8588	-0.46016	7.38382	-2.98548	0.0202206	0.0923793	-4.0558	Not significant
P61587	RND3	Rho-related GTP-binding protein RhoE	34	7	8.17411	8.22305	8.1387	8.09552	8.12516	8.19126	-0.0413073	8.15797	-1.17299	0.278956	0.456993	-6.60837	Not significant
P61599	NAA20	N-alpha-acetyltransferase 20	24	4	7.18355	7.11826	7.18329	7.02339	7.08213	6.95831	-0.140424	7.09149	-3.70063	0.0075711	0.053943	-3.01351	Not significant
P61604	HSPE1	10 kDa heat shock protein, mitochondrial	81	11	10.1051	10.1104	10.0807	10.1702	10.0742	10.1922	0.0468088	10.1221	1.32991	0.225016	0.399043	-6.42597	Not significant
P61619	SEC61A1	Protein transport protein Sec61 subunit alpha isoform 1	13	3	7.84016	7.6871	7.75233	7.8533	7.9489	7.74001	0.0875418	7.80363	1.45226	0.189497	0.359233	-6.27438	Not significant
P61758	VBP1	Prefoldin subunit 3	52	12	8.36143	8.3561	8.33954	8.258	8.31798	8.30467	-0.0588074	8.32295	-2.29275	0.0553735	0.166879	-5.0934	Not significant
P61764	STXBP1	Syntaxin-binding protein 1	22	12	7.26939	7.30443	7.29691	7.33292	7.36743	7.31473	0.0481191	7.3143	1.89397	0.0998508	0.24142	-5.67595	Not significant
P61803	DAD1	Dolichyl-diphosphooligosaccharide--protein glycosyltransferase subunit DAD1	35	4	6.53191	6.57521	6.49125	6.51777	6.50095	6.3839	-0.0652509	6.50016	-1.54393	0.166276	0.330673	-6.15614	Not significant
P61812	TGFB2	Transforming growth factor beta-2	8	4	6.68757	6.83948	6.79064	7.24157	7.10157	7.13335	0.386269	6.9657	7.56848	0.00012595	0.00494416	1.43339	Upregulated
P61916	NPC2	NPC intracellular cholesterol transporter 2	43	5	8.37331	8.28555	8.46629	8.37847	8.33346	8.4483	0.0116924	8.3809	0.228141	0.826021	0.900702	-7.29316	Not significant
P61923	COPZ1	Coatomer subunit zeta-1	25	4	7.25247	7.26476	7.30431	7.3685	7.40091	7.38682	0.111564	7.32963	4.42973	0.00300316	0.0311018	-2.017	Not significant
P61927	RPL37	60S ribosomal protein L37	42	6	7.79736	7.77231	7.90367	7.78595	7.67283	7.76669	-0.0826242	7.78313	-1.82023	0.11129	0.257172	-5.78025	Not significant
P61956	SUMO2	Small ubiquitin-related modifier 2	23	1	9.45258	9.54286	9.41495	9.45747	9.53381	9.43457	0.00515361	9.47271	0.122319	0.906065	0.948901	-7.31414	Not significant
P61960	UFM1	Ubiquitin-fold modifier 1	26	2	7.73074	7.64315	7.65393	7.50503	7.77645	7.53548	-0.0702866	7.6408	-0.987647	0.356046	0.531955	-6.80338	Not significant
P61962	DCAF7	DDB1- and CUL4-associated factor 7	20	6	7.69547	7.75668	7.62048	7.88375	7.7983	7.84762	0.152347	7.76705	3.72227	0.00735769	0.0532127	-2.98287	Not significant
P61964	WDR5	WD repeat-containing protein 5	39	10	7.91671	7.94657	7.96836	7.85931	7.88629	7.8823	-0.0679142	7.90992	-2.7434	0.028616	0.112841	-4.41803	Not significant
P61966	AP1S1	AP-1 complex subunit sigma-1A	21	3	6.98231	6.97373	6.94026	6.7988	6.894	6.82924	-0.124752	6.90306	-3.97189	0.00531743	0.0431754	-2.63403	Not significant
P61970	NUTF2	Nuclear transport factor 2	69	5	7.31477	7.3363	7.24554	7.38362	7.32688	7.40381	0.0725642	7.33515	2.11907	0.0715965	0.195861	-5.35018	Not significant
P61978	HNRNPK	Heterogeneous nuclear ribonucleoprotein K	59	24	8.33555	8.31613	8.28681	8.28353	8.19807	8.27457	-0.0607777	8.28244	-1.94435	0.0927015	0.230557	-5.60392	Not significant
P61981	YWHAG	14-3-3 protein gamma	70	11	8.39405	8.37488	8.36284	8.45111	8.3888	8.44652	0.0515498	8.40303	1.92036	0.0960413	0.235255	-5.63829	Not significant
P62070	RRAS2	Ras-related protein R-Ras2	54	9	7.75197	7.7334	7.70034	7.73993	7.76319	7.73299	0.0167958	7.73697	0.673317	0.522228	0.67915	-7.07287	Not significant
P62072	TIMM10	Mitochondrial import inner membrane translocase subunit Tim10	50	7	8.80282	8.7577	8.71104	8.60623	8.76797	8.69587	-0.0671644	8.72361	-1.46999	0.184786	0.354226	-6.25179	Not significant
P62081	RPS7	40S ribosomal protein S7	56	10	8.24741	8.18609	8.32204	8.18654	8.15887	8.23466	-0.0584892	8.2226	-1.46138	0.18706	0.356259	-6.26278	Not significant
P62136	PPP1CA	Serine/threonine-protein phosphatase PP1-alpha catalytic subunit	56	5	7.17015	7.19452	7.22773	7.17414	7.0842	7.07324	-0.0869405	7.154	-2.52653	0.0392484	0.137451	-4.74372	Not significant
P62140	PPP1CB	Serine/threonine-protein phosphatase PP1-beta catalytic subunit	39	3	7.50856	7.64091	7.57004	7.74044	7.60224	7.71318	0.112113	7.62923	2.34237	0.0514618	0.159617	-5.01947	Not significant
P62166	NCS1	Neuronal calcium sensor 1	29	5	8.0859	7.86688	7.80164	7.82403	7.91031	7.71847	-0.100537	7.86787	-1.25741	0.248711	0.424953	-6.51204	Not significant
P62191	PSMC1	26S proteasome regulatory subunit 4	63	27	8.39688	8.38196	8.39547	8.34651	8.33547	8.39198	-0.0334507	8.37471	-1.33473	0.223511	0.39686	-6.42014	Not significant
P62195	PSMC5	26S proteasome regulatory subunit 8	58	21	8.31138	8.26973	8.26538	8.23065	8.24807	8.23387	-0.0446347	8.25984	-1.84741	0.106932	0.251536	-5.74196	Not significant
P62241	RPS8	40S ribosomal protein S8	59	11	8.54888	8.54218	8.58948	8.53876	8.56231	8.55382	-0.00854971	8.55591	-0.350103	0.736502	0.838858	-7.25355	Not significant
P62244	RPS15A	40S ribosomal protein S15a	69	9	8.72139	8.71224	8.6928	8.57389	8.59809	8.60589	-0.116186	8.65072	-5.00712	0.0015268	0.0214305	-1.2826	Not significant
P62249	RPS16	40S ribosomal protein S16	60	13	9.31006	9.24202	9.33251	9.20928	9.19286	9.24396	-0.0795012	9.25512	-2.52072	0.0395845	0.137986	-4.75245	Not significant
P62253	UBE2G1	Ubiquitin-conjugating enzyme E2 G1	30	5	7.8879	7.88654	7.98375	7.95044	7.90444	7.86658	-0.0122452	7.91328	-0.331124	0.750189	0.849607	-7.26078	Not significant
P62256	UBE2H	Ubiquitin-conjugating enzyme E2 H	31	5	7.71314	7.58456	7.55152	7.44154	7.52638	7.44243	-0.146289	7.54326	-3.06649	0.0180291	0.0873532	-3.9353	Not significant
P62258	YWHAE	14-3-3 protein epsilon	74	20	8.61488	8.63925	8.58358	8.62057	8.60508	8.61097	-0.000362294	8.61239	-0.0147365	0.988651	0.992576	-7.32252	Not significant
P62263	RPS14	40S ribosomal protein S14	41	9	8.03198	8.03092	8.12164	8.13035	8.00134	8.18367	0.0436032	8.08332	0.85132	0.422601	0.593142	-6.93051	Not significant
P62266	RPS23	40S ribosomal protein S23	50	8	9.2884	9.18651	9.19593	8.98868	9.14019	9.00999	-0.177326	9.13495	-3.68165	0.00776381	0.054624	-3.04043	Not significant
P62269	RPS18	40S ribosomal protein S18	53	11	8.74076	8.66089	8.63054	8.46471	8.56948	8.47974	-0.172757	8.59102	-4.2312	0.0038326	0.0362275	-2.28083	Not significant
P62273	RPS29	40S ribosomal protein S29	34	3	8.31727	8.22005	8.38803	8.23321	8.34705	8.211	-0.0446974	8.2861	-0.84452	0.426143	0.597162	-6.93646	Not significant
P62277	RPS13	40S ribosomal protein S13	58	13	8.62486	8.59625	8.67401	8.49729	8.52787	8.48722	-0.127579	8.56792	-4.4468	0.00294163	0.0309658	-1.99458	Not significant
P62280	RPS11	40S ribosomal protein S11	51	11	9.53501	9.51362	9.49127	9.46738	9.51651	9.49201	-0.0213307	9.50263	-0.836521	0.430338	0.60037	-6.9434	Not significant
P62304	SNRPE	Small nuclear ribonucleoprotein E	38	3	8.13501	8.21639	8.1964	8.13308	8.09761	8.05119	-0.088641	8.13828	-2.66617	0.0320092	0.120254	-4.534	Not significant
P62308	SNRPG	Small nuclear ribonucleoprotein G	25	2	7.38233	7.32857	7.34233	7.34834	7.42421	7.30889	0.00940119	7.35578	0.266579	0.797433	0.881554	-7.28244	Not significant
P62312	LSM6	U6 snRNA-associated Sm-like protein LSm6	89	7	8.00208	8.01353	8.01749	8.03569	7.94823	8.10624	0.0190199	8.02054	0.469065	0.653202	0.778813	-7.19946	Not significant
P62314	SNRPD1	Small nuclear ribonucleoprotein Sm D1	11	2	7.84794	7.78611	7.86119	7.80614	7.7441	7.69464	-0.0834536	7.79002	-2.27927	0.0564879	0.169256	-5.11345	Not significant
P62316	SNRPD2	Small nuclear ribonucleoprotein Sm D2	62	8	8.97348	9.00418	8.97415	9.03667	8.97527	9.02393	0.0280227	8.99795	1.05733	0.325286	0.504457	-6.73288	Not significant
P62318	SNRPD3	Small nuclear ribonucleoprotein Sm D3	48	4	7.8657	7.93192	7.88621	7.9217	7.90163	7.96455	0.0346847	7.91195	1.1837	0.274956	0.452243	-6.59639	Not significant
P62328	TMSB4X	Thymosin beta-4	89	5	7.43985	7.66951	7.95882	7.81623	7.24116	8.31262	0.100611	7.7397	0.386658	0.710431	0.820076	-7.23853	Not significant
P62330	ARF6	ADP-ribosylation factor 6	33	4	8.4065	8.36271	8.3682	8.26877	8.39396	8.29916	-0.0585086	8.34988	-1.58618	0.156476	0.319114	-6.10044	Not significant
P62333	PSMC6	26S proteasome regulatory subunit 10B	60	19	8.2717	8.31185	8.25611	8.25868	8.18441	8.27441	-0.0407222	8.25953	-1.26303	0.246801	0.422817	-6.50548	Not significant
P62424	RPL7A	60S ribosomal protein L7a	48	18	9.27893	9.24169	9.30645	9.15149	9.16101	9.19984	-0.104907	9.22323	-3.78159	0.00680554	0.0509928	-2.89923	Not significant
P62487	POLR2G	DNA-directed RNA polymerase II subunit RPB7	26	4	8.06946	8.08488	8.01879	7.97399	8.04064	7.93388	-0.0748747	8.02027	-2.1414	0.0692686	0.191968	-5.31738	Not significant
P62491	RAB11A	Ras-related protein Rab-11A	57	1	7.52274	7.19098	7.28149	6.84296	7.14235	6.77426	-0.411878	7.12579	-3.57539	0.00894577	0.0599027	-3.19198	Not significant
P62495	ETF1	Eukaryotic peptide chain release factor subunit 1	41	16	8.2745	8.2775	8.28739	8.22678	8.23118	8.23958	-0.0472823	8.25616	-2.19987	0.0635265	0.18134	-5.23117	Not significant
P62633	CNBP	Cellular nucleic acid-binding protein	58	9	8.39409	8.38728	8.28331	8.28667	8.24422	8.23888	-0.0983018	8.30574	-2.72086	0.0295658	0.115107	-4.45187	Not significant
[truncated: 4,166 more rows]

## Sheet: Supp.Data2
Supplementary Data 2 - Phosphoproteomics
Protein/peptide information					Normalised protein quantitation						Limma analysis
Accession	Gene	Protein name	Peptide sequence	Phosphosite	126	127N	127C	129C	130N	130C	logFC	AveExpr	t	P.Value	adj.P.Val	B	Significance
A0JLT2	MED19	Mediator of RNA polymerase II transcription subunit 19	NRHSPDHPGMGSSQASSSSSLR: 226	MED19(S226)	18.1	9.7	18.8	8.4	16.4	9.2	-0.381885	3.65693	-1.23392	0.256881	0.420018	-6.93957	Not significant
A0MZ66	SHTN1	Shootin-1	SHPSGSGAK: 384	SHTN1(S384)	39.8	41	44.9	37.4	33.6	27.8	-0.244776	5.20199	-2.23838	0.0600565	0.166154	-5.57007	Not significant
A1L390	PLEKHG3	Pleckstrin homology domain-containing family G member 3	GPLSPFNSR: 76	PLEKHG3(S76)	225.8	255.6	296.8	221.3	214.7	229.8	-0.0456504	7.89335	-0.489472	0.639408	0.759383	-7.59073	Not significant
A1X283	SH3PXD2B	SH3 and PX domain-containing protein 2B	NSGEPLPPKPGPGSPSHPGALDLDGVSR: 291	SH3PXD2B(S291)	133.9	129	152.8	96	126.4	91.9	-0.267593	6.89409	-2.64661	0.032972	0.115579	-4.95689	Not significant
A2A3K4	PTPDC1	Protein tyrosine phosphatase domain-containing protein 1	TPRSPLDCGSSPK: 547	PTPDC1(S547)	124.1	114.4	164.4	151.1	128.2	148.7	0.25675	7.09562	2.09542	0.0741984	0.189963	-5.78152	Not significant
A2AJT9	BCLAF3	BCLAF1 and THRAP3 family member 3	VQGGHSPDDHR: 139	BCLAF3(S139)	180.4	174.5	238.2	167.3	196	188.9	0.072009	7.55846	0.844141	0.426376	0.583823	-7.33816	Not significant
A4D1S0	KLRG2	Killer cell lectin-like receptor subfamily G member 2	VKPVGAAGGSSTPSPRPSTR: 143	KLRG2(S143)	15.6	12.7	21.2	19.1	11.4	14.3	-0.0532767	3.93471	-0.237304	0.819187	0.88741	-7.69305	Not significant
A6ND36	FAM83G	Protein FAM83G	AKSVDEIAK: 356	FAM83G(S356)	395.4	443.6	524.5	425.8	476.6	382.6	0.106425	8.7684	1.41148	0.200789	0.356819	-6.72541	Not significant
A6ND36	FAM83G	Protein FAM83G	LLPDPGSPR: 760	FAM83G(S760)	289.1	327.9	413.4	283.4	332.7	327.8	0.0666092	8.34186	0.708317	0.501549	0.651415	-7.44879	Not significant
A6ND36	FAM83G	Protein FAM83G	QLSAPHITR: 650	FAM83G(S650)	214.3	199.3	237.2	249.4	270.2	208.3	0.323262	7.8292	3.55585	0.00920327	0.0552009	-3.60676	Not significant
A6ND36	FAM83G	Protein FAM83G	RHSEQVANGPTPPPR: 634	FAM83G(S634)	269.4	269.3	368.6	296.6	343.5	276.8	0.203032	8.22823	2.75449	0.0281968	0.106139	-4.79419	Not significant
A6NFI3	ZNF316	Zinc finger protein 316	GGDAKSPVLQEK: 112	ZNF316(S112)	77.8	64.9	84.9	51.7	58.3	52.2	-0.353043	5.98698	-3.96053	0.00540964	0.0400805	-3.03283	Not significant
A6NMY6; P07355	ANXA2	Annexin A2	GWGSPGRPK: 1130	ANXA2(S12)	103.4	95.7	106.9	86.1	115.8	66.1	-0.0905298	6.54897	-0.543347	0.603682	0.732508	-7.56018	Not significant
A7E2V4	ZSWIM8	Zinc finger SWIM domain-containing protein 8	KQSAGPNSPTGGGGGGGSGGTR: 53	ZSWIM8(S1130)	191.9	215.2	266.1	220.9	248.9	217.7	0.209606	7.80918	2.91028	0.0225406	0.0939073	-4.55977	Not significant
A7E2V4	ZSWIM8	Zinc finger SWIM domain-containing protein 8	VVYAFSPK: 892	ZSWIM8(S53)	172.6	208.4	269.3	207.9	212.2	230.4	0.192462	7.73953	1.67471	0.137713	0.280883	-6.38014	Not significant
A7KAX9	ARHGAP32	Rho GTPase-activating protein 32	SQTPERPAK: 424	ARHGAP32(S892)	142.2	171.1	181	165.2	175.5	165.5	0.199368	7.37082	2.2989	0.0549196	0.157453	-5.47983	Not significant
A8CG34; A6NF01; Q96HA1	POM121C	Nuclear envelope pore membrane protein POM 121C	KLSFLSWGTNK: 536	POM121C(T424)	775.2	714.1	840.1	669.4	952.4	560.2	0.0738051	9.52398	0.487028	0.641054	0.760171	-7.59205	Not significant
A8MT19; Q8IUC4	RHPN2P1	Putative rhophilin-2-like protein RHPN2P1	KLSFLSWGTNK: 542	RHPN2P1(S536)	257.6	264.1	372.8	292.3	292.3	314.1	0.206278	8.20409	2.08758	0.0750636	0.191677	-5.79303	Not significant
A8MT19; Q8IUC4	RHPN2P1	Putative rhophilin-2-like protein RHPN2P1	SASTLCLPSVGAARPQVK: 552	RHPN2P1(T542)	218.3	229.9	313	234.6	259.1	287.6	0.22562	7.98627	1.99126	0.0865495	0.210038	-5.93356	Not significant
A8MT19; Q8IUC4	RHPN2P1	Putative rhophilin-2-like protein RHPN2P1	APPGLTPAPASPPVLPR: 109	RHPN2P1(T552)	122.1	118.9	146.3	108.5	105.2	121.6	-0.0548149	6.89662	-0.536892	0.607905	0.735097	-7.56399	Not significant
B5ME19; Q99613	EIF3C	Eukaryotic translation initiation factor 3 subunit C	VWSPLVTEEGKR: 90	EIF3C(T262)	275.3	235.8	312.3	204.1	297.8	214.5	-0.0424087	7.97539	-0.337938	0.745276	0.837793	-7.66045	Not significant
B5ME19; Q99613	EIF3C	Eukaryotic translation initiation factor 3 subunit C	SISPEWK: 864	EIF3C(S39)	57.3	58.7	62.5	42.6	61	41.3	-0.202902	5.72446	-1.55947	0.162662	0.310861	-6.53485	Not significant
B5ME19; Q99613	EIF3C	Eukaryotic translation initiation factor 3 subunit C	SASPDDDLGSSNWEAADLGNEER: 15	EIF3C(S39)	807.2	857.5	1064.1	848.8	880	845.5	0.136513	9.77222	1.84539	0.107306	0.238874	-6.14271	Not significant
C9J069	AJM1	Apical junction component 1 homolog	SASPDDDLGSSNWEAADLGNEER: 17	AJM1(S109)	102.4	127.2	170.7	135.9	141.1	142.9	0.255904	7.07085	2.12049	0.0714965	0.186215	-5.74464	Not significant
O00151	PDLIM1	PDZ and LIM domain protein 1	EGDELEDNGKNFYESDDDQKEK: 276	PDLIM1(S90)	300.4	271.6	358.6	278.3	323.1	260.3	0.0685766	8.20494	0.878702	0.408587	0.566805	-7.30747	Not significant
O00159	MYO1C	Unconventional myosin-Ic	NFYESDDDQKEK: 276	MYO1C(S864)	308.2	353	431.2	372.7	363.7	375.2	0.223116	8.50598	2.46596	0.0429401	0.132897	-5.22921	Not significant
O00193	SMAP	Small acidic protein	CLSETHGER: 415	SMAP(S15)	28.1	29.8	38	32.5	39.8	31.4	0.226403	5.03888	2.3536	0.0506611	0.149237	-5.39798	Not significant
O00193	SMAP	Small acidic protein	SGEVAEGEARSPSHK: 293	SMAP(S17)	72.3	65.9	78.9	87	95.2	77.9	0.393822	6.29849	4.93168	0.00166963	0.01901	-1.74847	Not significant
O00203	AP3B1	AP-3 complex subunit beta-1	EGEEPTVYSDEEEPKDESAR: 181	AP3B1(S276)	237.8	209	246.8	139.8	171.1	123	-0.527518	7.49525	-4.68052	0.00223305	0.023483	-2.0676	Not significant
O00203	AP3B1	AP-3 complex subunit beta-1	GDQPAASGDSDDDEPPPLPR: 57	AP3B1(S276)	268.9	260.8	280.9	175	294.7	168.1	-0.230002	7.86972	-1.25988	0.24792	0.411832	-6.90937	Not significant
O00257	CBX4	E3 SUMO-protein ligase CBX4	IVRGDQPAASGDSDDDEPPPLPR: 57	CBX4(S415)	62.5	60.7	72.1	62.7	70.5	47.7	0.00128959	5.95068	0.0107425	0.991727	0.994524	-7.72495	Not significant
O00257	CBX4	E3 SUMO-protein ligase CBX4	LLKEGEEPTVYSDEEEPKDESAR: 181	CBX4(S293)	204.2	156.6	187.6	104.5	131.7	103.8	-0.538738	7.15039	-4.01101	0.00507141	0.0380064	-2.96276	Not significant
O00264	PGRMC1	Membrane-associated progesterone receptor component 1	DVTNFTVGGFAPMSPR: 666	PGRMC1(S181)	357.7	266.4	300.9	175.8	244	134.9	-0.605934	7.86152	-2.85872	0.0242672	0.0973675	-4.63725	Not significant
O00264	PGRMC1	Membrane-associated progesterone receptor component 1	ASPPGDLQNPK: 315	PGRMC1(S57)	34.9	40.5	42.9	47.2	48.1	31.9	0.198437	5.33321	1.32768	0.225765	0.387535	-6.82863	Not significant
O00264	PGRMC1	Membrane-associated progesterone receptor component 1	SISASKASPPGDLQNPK: 315	PGRMC1(S57)	27.2	30.3	40.4	51.5	29.3	51.5	0.525803	5.2092	2.08768	0.0750525	0.191677	-5.79288	Not significant
O00264	PGRMC1	Membrane-associated progesterone receptor component 1	TTPATGEQSPGAR: 211	PGRMC1(S181)	79.5	107.6	201.2	142.5	86	207.5	0.351178	6.99183	0.896459	0.39966	0.55898	-7.29132	Not significant
O00267	SUPT5H	Transcription elongation factor SPT5	KPTGSLPSPSGVR: 113	SUPT5H(S666)	587.9	596.4	730.6	561.4	621.8	538.9	0.0494106	9.22704	0.754949	0.474803	0.627934	-7.41266	Not significant
O00273	DFFA	DNA fragmentation factor subunit alpha	KPTGSLPSPSGVRK: 113	DFFA(S315)	75.4	74.2	84.3	56.1	79.3	54.5	-0.190653	6.11421	-1.56352	0.161717	0.309959	-6.5295	Not significant
O00273	DFFA	DNA fragmentation factor subunit alpha	TGSTSSSSSGK: 160	DFFA(S315)	376.2	384.2	551	317.5	272.1	406.7	-0.204924	8.54233	-1.10888	0.303965	0.465665	-7.07918	Not significant
O00308	WWP2	NEDD4-like E3 ubiquitin-protein ligase WWP2	TGSTSSSSSGK: 165	WWP2(S211)	56.9	58.4	63.1	42	48.8	46	-0.26252	5.69322	-3.349	0.0121879	0.0651355	-3.90783	Not significant
O00423	EML1	Echinoderm microtubule-associated protein-like 1	QGSPGSVSK: 184	EML1(S113)	606.2	565.5	716	599.8	716.7	594.1	0.217692	9.29104	2.86964	0.0238902	0.096529	-4.62082	Not significant
O00423	EML1	Echinoderm microtubule-associated protein-like 1	SKPIPIMPASPQK: 616	EML1(S113)	24	28.3	38.4	38.8	33.9	51.3	0.572611	5.11585	2.89186	0.0231422	0.095498	-4.58744	Not significant
O00423	EML1	Echinoderm microtubule-associated protein-like 1	SKPIPIMPASPQKGHAVNLLDVPVPVAR: 616	EML1(S160)	362.1	244.5	279.4	185.8	291.2	129.7	-0.443814	7.87292	-1.57337	0.159444	0.307748	-6.51646	Not significant
O00423	EML1	Echinoderm microtubule-associated protein-like 1	VSNLQVSPK: 259	EML1(S165)	275.8	219.4	222	139.9	218.2	119	-0.472743	7.56858	-2.12474	0.071049	0.185296	-5.73839	Not significant
O00425	IGF2BP3	Insulin-like growth factor 2 mRNA-binding protein 3	SPSPPDGSPAATPEIR: 298	IGF2BP3(S184)	1920.7	1479	1686.9	976	1295.4	791.1	-0.536481	10.3295	-2.8615	0.0241709	0.0971804	-4.63308	Not significant
O00429	DNM1L	Dynamin-1-like protein	VNHEPEPAGGATPGATLPKSPSQLR: 331	DNM1L(S616)	2906.3	2571.6	3325.7	1812.2	2354.2	1736.2	-0.343211	11.2061	-3.30667	0.0129186	0.0677447	-3.97	Not significant
O00429	DNM1L	Dynamin-1-like protein	NVPQEESLEDSDVDADFK: 60	DNM1L(S616)	56.1	69.8	110.3	67.9	46.9	99.9	-0.00454547	6.15946	-0.0144078	0.988905	0.993476	-7.7249	Not significant
O00443	PIK3C2A	Phosphatidylinositol 4-phosphate 3-kinase C2 domain-containing subunit alpha	KFSKEEPVSSGPEEAVGK: 563	PIK3C2A(S259)	548.3	547	689.7	599.6	666.2	637.2	0.298604	9.24974	4.04363	0.00486513	0.0373327	-2.91766	Not significant
O00499	BIN1	Myc box-dependent-interacting protein 1	SFSKEELMSSDLEETAGSTSIPK: 519	BIN1(S298)	34.4	53.7	44.2	54.7	34.4	36.9	0.0383753	5.39576	0.1658	0.872981	0.925041	-7.70938	Not significant
O00499	BIN1	Myc box-dependent-interacting protein 1	NVPHEDICEDSDIDGDYR: 60	BIN1(S331)	197.4	192.1	236.6	178.4	186.5	208.8	0.0420092	7.63005	0.413546	0.691529	0.798012	-7.6287	Not significant
O00505	KPNA3	Importin subunit alpha-4	KPEKPLFSSASPQDSSPR: 328	KPNA3(S60)	140.9	153.1	170.7	153.6	157.5	140.5	0.116737	7.24449	1.62275	0.148483	0.293961	-6.45051	Not significant
O00567	NOP56	Nucleolar protein 56	SLSSPPSSK: 264	NOP56(S563)	96.3	84.1	117.1	90.3	123.1	111	0.270497	6.67513	2.26841	0.0574501	0.16192	-5.52535	Not significant
O00567	NOP56	Nucleolar protein 56	FPPPQELSQDSFGSQASSAPSMTSSK: 604	NOP56(S519)	56.6	57.2	81.5	59.5	53	57.6	-0.0487933	5.90588	-0.437952	0.674561	0.786083	-7.61716	Not significant
O00629	KPNA4	Importin subunit alpha-3	GPSPSPVGSPASVAQSR: 696	KPNA4(S60)	20.1	16	21.9	16.9	21.2	20	0.100525	4.26011	0.828501	0.434606	0.591366	-7.35172	Not significant
O00712	NFIB	Nuclear factor 1 B-type	SHHAPMSPGSSGGGGQPLAR: 363	NFIB(S328)	296.9	307.2	396.4	300.3	329.8	324.1	0.123011	8.33212	1.62361	0.1483	0.293961	-6.44936	Not significant
O00712	NFIB	Nuclear factor 1 B-type	SKSESLMGTLK: 70	NFIB(S264)	232.5	209.1	270.4	324.9	378.6	353.7	0.750396	8.16579	8.9941	4.1706826576626e-05	0.00140888	2.33138	Upregulated
O14497	ARID1A	AT-rich interactive domain-containing protein 1A	ALPSLNTGSSSPR: 327	ARID1A(S604)	14.9	15.9	16.9	14.6	15.8	15.9	0.0431969	3.96407	0.590312	0.573457	0.711502	-7.53116	Not significant
O14497	ARID1A	AT-rich interactive domain-containing protein 1A	LDSQPQETSPELPR: 415	ARID1A(S696)	111.2	133.1	151.5	111.7	117.6	103.5	-0.0915569	6.90355	-1.10909	0.303879	0.465665	-7.07895	Not significant
O14497	ARID1A	AT-rich interactive domain-containing protein 1A	NTETSKSPEKDVPMVEK: 829	ARID1A(S363)	116.5	100	124.8	72.4	76.5	76.5	-0.452394	6.51836	-5.03127	0.00149149	0.0179392	-1.62443	Not significant
O14544	SOCS6	Suppressor of cytokine signaling 6	STSQGSINSPVYSR: 452	SOCS6(S70)	268	232.6	305.4	259	300.1	238.6	0.159418	8.04643	1.83177	0.109473	0.241447	-6.16196	Not significant
O14545	TRAFD1	TRAF-type zinc finger domain-containing protein 1	TLSPTPSAEGYQDVR: 433	TRAFD1(S327)	391.5	416.8	465.3	344.6	360.7	336.4	-0.103175	8.57344	-1.33507	0.223457	0.384925	-6.81967	Not significant
O14545	TRAFD1	TRAF-type zinc finger domain-containing protein 1	ERPAGQLSR: 625	TRAFD1(S415)	59	62.7	70.7	60.9	66.6	57.7	0.0744211	5.96596	1.11978	0.299596	0.462813	-7.06742	Not significant
O14617	AP3D1	AP-3 complex subunit delta-1	KHSQTDLVSR: 14	AP3D1(S829)	77.8	77.5	102.2	53.7	62.9	51.2	-0.47877	6.09526	-5.97344	0.000547591	0.00892573	-0.51913	Downregulated
O14639	ABLIM1	Actin-binding LIM protein 1	ASEPLLSPPPFGESR: 2274	ABLIM1(S452)	93.8	91.2	119.8	113.2	118.1	115	0.341241	6.74734	4.70034	0.00218168	0.0233189	-2.04208	Not significant
O14639	ABLIM1	Actin-binding LIM protein 1	CPSLDNLAVPESPGVGGGK: 2260	ABLIM1(T433)	29.7	31.2	43.6	42.8	41.3	40.3	0.388213	5.23218	3.76837	0.00694109	0.0460017	-3.30271	Not significant
O14640	DVL1	Segment polarity protein dishevelled homolog DVL-1	FSPPEPGDTPTDEPDALYVACQGQPK: 373	DVL1(S625)	71.1	84	110.5	92.7	86.7	81.9	0.139982	6.43603	1.28099	0.240829	0.40504	-6.88451	Not significant
O14683	TP53I11	Tumor protein p53-inducible protein 11	HQPSTPDPFLKPR: 2240	TP53I11(S14)	170.2	187	227.8	145.8	157.4	145.8	-0.211682	7.40117	-3.08228	0.0176607	0.0813769	-4.30239	Not significant
O14686	KMT2D	Histone-lysine N-methyltransferase 2D	LEGPVSPDVEPGKEETEESK: 1671	KMT2D(S2274)	167.1	172	196.1	171.4	183.6	165.6	0.12178	7.44949	1.81381	0.112397	0.24523	-6.18728	Not significant
O14686	KMT2D	Histone-lysine N-methyltransferase 2D	KVMDSDEDDDY: 119	KMT2D(S2260)	110.4	112.2	156.4	93.2	119.1	85.6	-0.195841	6.78045	-1.79386	0.115733	0.250552	-6.21531	Not significant
O14686	KMT2D	Histone-lysine N-methyltransferase 2D	EALAEAALESPRPALVR: 280	KMT2D(S373)	9.4	12.3	18.3	9.8	14.5	11.5	-0.0419614	3.61244	-0.196231	0.849981	0.909996	-7.70313	Not significant
O14686	KMT2D	Histone-lysine N-methyltransferase 2D	KLSLTSPLNSK: 746	KMT2D(T2240)	544.9	499.8	668.5	510.4	617.2	549.3	0.171591	9.12537	2.13472	0.0700069	0.183434	-5.72367	Not significant
O14686	KMT2D	Histone-lysine N-methyltransferase 2D	KLSPTEPK: 76	KMT2D(S1671)	116.3	113.7	152	118.3	132.6	108	0.0674632	6.93043	0.888766	0.403509	0.561954	-7.29835	Not significant
O14737	PDCD5	Programmed cell death protein 5	STSATDTHHVEMAR: 31	PDCD5(S119)	674.5	650.8	821.7	543.2	655.2	600.6	-0.0510832	9.33947	-0.6266	0.550716	0.695565	-7.50725	Not significant
O14745	SLC9A3R1	Na(+)/H(+) exchange regulatory cofactor NHE-RF1	KQSVNISLSGCQPAPEGYSPTLQWQQQQVAQFSTVR: 81	SLC9A3R1(S280)	340.5	363.3	462	365.4	355.4	323	0.0351072	8.50583	0.463288	0.657157	0.771085	-7.60451	Not significant
O14827	RASGRF2	Ras-specific guanine nucleotide-releasing factor 2	KQSVNISLSGCQPAPEGYSPTLQWQQQQVAQFSTVR: 87	RASGRF2(S746)	276.2	321	444.8	348.3	433.6	412.5	0.405153	8.51273	3.52136	0.00964048	0.0563893	-3.65662	Not significant
O14828	SCAMP3	Secretory carrier-associated membrane protein 3	DKKSPLIESTANMDNNQSQK: 299	SCAMP3(S76)	415.5	542.9	565.4	381.1	399.3	415.1	-0.148326	8.79688	-1.25105	0.250939	0.414971	-6.91969	Not significant
O14874	BCKDK	[3-methyl-2-oxobutanoate dehydrogenase [lipoamide]] kinase, mitochondrial	FPTTATKISPK: 422	BCKDK(S31)	95.6	96.5	112	78.7	82.6	73	-0.235305	6.46429	-3.59722	0.00870695	0.0533045	-3.54713	Not significant
O14893	GEMIN2	Gem-associated protein 2	FPTTATKISPKEEER: 422	GEMIN2(S81)	25.6	22.9	32.9	22.7	27.7	30.7	0.105104	4.73988	0.750309	0.477421	0.630757	-7.41634	Not significant
O14893	GEMIN2	Gem-associated protein 2	KTGSYGALAEITASK: 443	GEMIN2(S87)	39.4	28.5	48.1	35.1	33.3	33.9	-0.0347124	5.15901	-0.234206	0.821499	0.888991	-7.69387	Not significant
O14974	PPP1R12A	Protein phosphatase 1 regulatory subunit 12A	KTGSYGALAEITASK: 445	PPP1R12A(S299)	693.9	620.6	867	489.8	677.6	594.4	-0.106109	9.3276	-0.944115	0.376415	0.539434	-7.2467	Not significant
O14974	PPP1R12A	Protein phosphatase 1 regulatory subunit 12A	LASTSDIEEK: 507	PPP1R12A(S422)	196.4	227.9	362.7	211.1	199.4	258.8	-0.0160243	7.87838	-0.0887251	0.931775	0.956032	-7.72053	Not significant
O14974	PPP1R12A	Protein phosphatase 1 regulatory subunit 12A	LASTSDIEEKENR: 507	PPP1R12A(S422)	50.5	61.6	105.7	78.4	39.9	132	0.255215	6.15875	0.566502	0.588671	0.722585	-7.54614	Not significant
O14974	PPP1R12A	Protein phosphatase 1 regulatory subunit 12A	STGVSFWTQDSDENEQEQQSDTEEGSNKK: 871	PPP1R12A(T443)	247.9	251.5	330	215.4	273.1	249.8	0.0111219	8.00807	0.124437	0.904452	0.940765	-7.7162	Not significant
O14974	PPP1R12A	Protein phosphatase 1 regulatory subunit 12A	TKPLASVTNANTSSTQAAPVAVTTPTVSSGQATPTSPIKK: 408	PPP1R12A(S445)	401.6	348.8	512.8	324.6	378.5	366.3	-0.0390107	8.57708	-0.399501	0.701382	0.80629	-7.63506	Not significant
O14974	PPP1R12A	Protein phosphatase 1 regulatory subunit 12A	TKSLIAQDHR: 377	PPP1R12A(S507)	78.9	86.7	91.6	71.3	74.5	51.6	-0.265815	6.21185	-2.07363	0.0766284	0.194152	-5.81348	Not significant
O14974	PPP1R12A	Protein phosphatase 1 regulatory subunit 12A	YDTNNNEEEEGEQFDFDSGDEIPEADR: 59	PPP1R12A(S507)	149.8	208.9	343.4	273.8	221.1	353.8	0.511411	7.94419	1.88363	0.101437	0.230942	-6.08836	Not significant
O14974	PPP1R12A	Protein phosphatase 1 regulatory subunit 12A	AEEGKSPFR: 758	PPP1R12A(S871)	33.8	38	50	44.9	50.3	54.4	0.432534	5.47497	3.61795	0.00846926	0.0528417	-3.51734	Not significant
O14974	PPP1R12A	Protein phosphatase 1 regulatory subunit 12A	APSLTDLVK: 1055	PPP1R12A(T408)	81.3	69.5	80.6	44.7	90	48.2	-0.284988	6.05116	-1.22168	0.261203	0.423995	-6.95367	Not significant
O15013	ARHGEF10	Rho guanine nucleotide exchange factor 10	LVEPHSPSPSSK: 576	ARHGEF10(T377)	159.5	171	229.9	190.6	182.1	196.9	0.206185	7.53997	2.08508	0.0753417	0.191886	-5.7967	Not significant
O15013	ARHGEF10	Rho guanine nucleotide exchange factor 10	MRPNSNTPVNETATASDSK: 381	ARHGEF10(S59)	30.9	47.8	49	59.2	47.2	41.4	0.34508	5.489	1.81908	0.111533	0.244025	-6.17987	Not significant
O15014	ZNF609	Zinc finger protein 609	NCPSPVLIDCPHPNCNK: 491	ZNF609(S758)	147.4	141	166.7	113.3	138.7	93.9	-0.261225	7.0267	-2.30573	0.0543688	0.15662	-5.46963	Not significant
O15014	ZNF609	Zinc finger protein 609	NCPSPVLIDCPHPNCNKK: 491	ZNF609(S1055)	71.9	75.8	89.1	121.3	131.8	110.4	0.761766	6.60335	11.1938	9.79958174012767e-06	0.000456381	3.92589	Upregulated
O15014	ZNF609	Zinc finger protein 609	RGSQNSSEHRPPASSTSEDVK: 413	ZNF609(S576)	585.2	564.9	703.7	461.9	550	484.5	-0.110949	9.10118	-1.48403	0.181187	0.333241	-6.63322	Not significant
O15014	ZNF609	Zinc finger protein 609	TNSMGSATGPLPGTK: 465	ZNF609(T381)	61.3	70.3	86.8	74	74.5	63.9	0.104728	6.14951	1.15969	0.284037	0.447467	-7.02367	Not significant
O15014	ZNF609	Zinc finger protein 609	TNSMGSATGPLPGTK: 467	ZNF609(S491)	154.1	164.3	171.3	132.3	177.3	108.8	-0.103402	7.21324	-0.716519	0.496775	0.647363	-7.44258	Not significant
O15014	ZNF609	Zinc finger protein 609	VDSGTEKPGLVAPESPVRK: 1779	ZNF609(S491)	288.7	321.6	428.8	320.7	313.2	354.2	0.128955	8.37995	1.15877	0.284387	0.447696	-7.02468	Not significant
O15014	ZNF609	Zinc finger protein 609	ADSGPTQPPLSLSPAPETK: 1905	ZNF609(S413)	794.9	447.2	549.8	327.4	451.4	267	-0.586757	8.78454	-2.22491	0.0612648	0.168188	-5.59011	Not significant
O15014	ZNF609	Zinc finger protein 609	FANLTPSR: 1876	ZNF609(T465)	193.2	208.5	208.3	194.7	185	166.4	-0.000681027	7.57882	-0.0065932	0.994923	0.996953	-7.72499	Not significant
O15014	ZNF609	Zinc finger protein 609	GSVSQPSTPSPPKPTGIFQTSANSSFEPVK: 417	ZNF609(S467)	328.6	341.5	413.2	293.9	351.5	302	-0.0106527	8.38437	-0.152792	0.882855	0.930422	-7.71173	Not significant
O15021	MAST4	Microtubule-associated serine/threonine-protein kinase 4	LLPSAPQTLPDGPLASPAR: 1786	MAST4(S1779)	99.6	102.7	139.2	161.3	169	150.3	0.661305	7.06289	8.54047	5.84018638342494e-05	0.00177107	1.95912	Upregulated
O15027	SEC16A	Protein transport protein Sec16A	QIDSSPVGGETDETTVSQNYR: 391	SEC16A(S1905)	240.6	236.8	292.7	321.8	343	300.9	0.506077	8.15667	7.82694	0.00010238	0.00253488	1.33773	Upregulated
O15027	SEC16A	Protein transport protein Sec16A	EKDECTPTRK: 919	SEC16A(T1876)	142.5	153.5	203.2	155.5	181.6	141.6	0.107503	7.32719	1.24517	0.252964	0.416847	-6.92653	Not significant
O15027	SEC16A	Protein transport protein Sec16A	LYSILQGDSPTK: 485	SEC16A(S417)	45.4	48.9	54.4	43.3	54.8	51.4	0.125361	5.62415	1.32525	0.226529	0.388676	-6.83157	Not significant
O15027	SEC16A	Protein transport protein Sec16A	TPQGPVSATVEVSSPTGFAQSQVLEDVSQAAR: 1107	SEC16A(S1786)	270.2	275.1	357	335.9	357.4	310.2	0.341629	8.29442	5.26592	0.00114953	0.0154386	-1.33776	Not significant
O15027	SEC16A	Protein transport protein Sec16A	APQAGAHTPLTPQPGLAPQQQSPK: 723	SEC16A(S391)	8.3	9.8	10.5	7.6	12.9	4.9	-0.213842	3.10018	-0.704595	0.503726	0.653591	-7.45159	Not significant
O15042	U2SURP	U2 snRNP-associated SURP motif-containing protein	QPSDASETTGLVQR: 35	U2SURP(T919)	440.1	443.3	562.2	416.8	452.9	455	0.073066	8.83519	0.915899	0.390052	0.549868	-7.27334	Not significant
O15042	U2SURP	U2 snRNP-associated SURP motif-containing protein	SLENPTPPFTPK: 668	U2SURP(S485)	128.6	124.6	150.9	96.6	120.3	92.9	-0.240987	6.86541	-2.84881	0.0246148	0.0982584	-4.65215	Not significant
O15061	SYNM	Synemin	TRNSGIWESPELDR: 1295	SYNM(S1107)	20.3	16.2	19.7	21.1	20.8	13	0.0265129	4.1849	0.140445	0.892247	0.933281	-7.71379	Not significant
O15063	KIAA0355	Uncharacterized protein KIAA0355	NVPPGLDEYNPFSDSRTPPPGGVK: 45	KIAA0355(S723)	151.6	165.1	202.3	178.5	192.6	174.5	0.242455	7.45754	3.60785	0.00858424	0.0529763	-3.53186	Not significant
O15085	ARHGEF11	Rho guanine nucleotide exchange factor 11	AASSAAQGAFQGN: 320	ARHGEF11(S35)	26.2	32.5	38.5	36	36	35	0.267354	5.07334	2.58822	0.0359011	0.121178	-5.04497	Not significant
O15085	ARHGEF11	Rho guanine nucleotide exchange factor 11	LLKPGEEPSEYTDEEDTKDHNK: 211	ARHGEF11(T668)	152.2	194.7	222	195.1	191.7	186.6	0.192172	7.55663	1.87146	0.10327	0.232983	-6.1057	Not significant
O15085	ARHGEF11	Rho guanine nucleotide exchange factor 11	LLKPGEEPSEYTDEEDTKDHNKQD: 210	ARHGEF11(S1295)	79.3	97.3	112.6	103.1	89.1	80.2	0.0624779	6.52939	0.519642	0.619267	0.744262	-7.57398	Not significant
O15126	SCAMP1	Secretory carrier-associated membrane protein 1	LLKPGEEPSEYTDEEDTKDHNKQD: 211	SCAMP1(T45)	57.8	57.7	66.5	62.3	51.5	55.9	0.0249118	5.86298	0.240369	0.816902	0.885978	-7.69222	Not significant
O15127	SCAMP2	Secretory carrier-associated membrane protein 2	ATSFSSAGEVPKPRPPSTR: 64	SCAMP2(S320)	104.2	106.1	123	112.9	111.2	108.6	0.147256	6.7861	2.07125	0.0768984	0.194332	-5.81697	Not significant
O15173	PGRMC2	Membrane-associated progesterone receptor component 2	RESCGSSVLTDFEGK: 465	PGRMC2(T211)	319.3	248.5	303.6	217.2	332	180.5	-0.12834	8.01617	-0.649902	0.536404	0.682854	-7.49122	Not significant
O15173	PGRMC2	Membrane-associated progesterone receptor component 2	RESCGSSVLTDFEGKDVATK: 465	PGRMC2(Y210)	189.5	175.9	244.6	185.5	208.8	216.5	0.179651	7.65214	1.84513	0.107347	0.238874	-6.14308	Not significant
O15173	PGRMC2	Membrane-associated progesterone receptor component 2	RVESGGAK: 66	PGRMC2(T211)	196.4	192.8	283.4	218.7	217.5	244.4	0.209369	7.7965	1.8564	0.105583	0.236157	-6.1271	Not significant
O15231	ZNF185	Zinc finger protein 185	STVTGERQSGDGQESTEPVENK: 148	ZNF185(S64)	63.1	65.3	80.1	62	74.8	73.9	0.150431	6.11368	1.64058	0.144703	0.289702	-6.42648	Not significant
O15231	ZNF185	Zinc finger protein 185	APSDTGSLSPPWDQDRR: 596	ZNF185(S465)	445	454	541.8	437.1	547.7	378.7	0.0976269	8.8472	0.983405	0.35803	0.52226	-7.20858	Not significant
O15231	ZNF185	Zinc finger protein 185	FCSNSGRLSGPAELR: 631	ZNF185(S465)	93.6	157.8	259.7	243.7	147.9	349.8	0.747499	7.57107	1.83897	0.108322	0.240361	-6.15179	Not significant
O15234	CASC3	Protein CASC3	GSRGPGNPLDHQITNER: 559	CASC3(S66)	698.6	699.1	787.1	658.5	873.8	556.9	0.112186	9.4526	0.881523	0.407159	0.565271	-7.30492	Not significant
O15234	CASC3	Protein CASC3	LAERLSPFLAESK: 263	CASC3(S148)	78.4	75.3	97.3	77.9	83.4	81.9	0.100908	6.35223	1.37763	0.210568	0.369226	-6.76755	Not significant
O15320; Q96PC5	CTAGE5	Endoplasmic reticulum export factor CTAGE5	THAPSALSPPR: 1540	CTAGE5(S596)	48.8	51	58.2	59.6	54.3	50.3	0.179695	5.73763	2.13914	0.0695511	0.182852	-5.71715	Not significant
O15320; Q96PC5	CTAGE5	Endoplasmic reticulum export factor CTAGE5	QLSALSSDGEGQGRPVPR: 911	CTAGE5(S631)	58.9	79.5	84.9	82.4	81.8	74.4	0.246857	6.25023	2.16763	0.0666809	0.177713	-5.67506	Not significant
O15320; Q96PC5	CTAGE5	Endoplasmic reticulum export factor CTAGE5	DNEESEQPPVPGTPTLR: 646	CTAGE5(S559)	84.1	96.9	118.1	105.5	98.7	109.2	0.225644	6.65942	2.18418	0.0650678	0.175186	-5.65055	Not significant
O15417	TNRC18	Trinucleotide repeat-containing gene 18 protein	QLPSDGKK: 404	TNRC18(S263)	32.8	50.2	63.7	74.9	66.7	68	0.69506	5.8377	3.71844	0.00741229	0.0482477	-3.37364	Not significant
O15417	TNRC18	Trinucleotide repeat-containing gene 18 protein	FSCPPNFTAKPPASESPR: 27	TNRC18(S1540)	367.3	361.7	410.9	347.7	371.3	323.7	0.0527272	8.49487	0.674437	0.521584	0.669655	-7.47379	Not significant
O15438	ABCC3	Canalicular multispecific organic anion transporter 2	ILEGPQQSLSGSPLQPIPASPPPQIPPGLRPR: 128	ABCC3(S911)	NA	30.4	34.5	34.3	28.5	29.7	0.0701728	4.96287	0.591971	0.575374	0.713202	-7.41562	Not significant
O15439	ABCC4	Multidrug resistance-associated protein 4	ILEGPQQSLSGSPLQPIPASPPPQIPPGLRPR: 136	ABCC4(T646)	74.3	75.7	93.4	80	82.6	66.3	0.0479347	6.28345	0.576726	0.58211	0.718138	-7.53978	Not significant
O15439	ABCC4	Multidrug resistance-associated protein 4	QEQINTEPLEDTVLSPTK: 285	ABCC4(S404)	295.8	325.6	374.5	275	313.4	326.1	0.058784	8.29992	0.595359	0.570262	0.709802	-7.52791	Not significant
O15446	CD3EAP	DNA-directed RNA polymerase I subunit RPA34	ANSFVGTAQYVSPELLTEK: 241	CD3EAP(S27)	93.7	111.3	132.5	89.9	109.1	99.4	-0.0224289	6.70742	-0.236772	0.819584	0.88741	-7.69319	Not significant
O15446	CD3EAP	DNA-directed RNA polymerase I subunit RPA34	ANSFVGTAQYVSPELLTEK: 245	CD3EAP(S128)	33	41.9	53.1	31.6	35.1	39.2	-0.135033	5.25446	-0.94162	0.377606	0.539881	-7.24908	Not significant
O15446	CD3EAP	DNA-directed RNA polymerase I subunit RPA34	LPSSSGLPAADVSPATAEEPLSPSTPTR: 1518	CD3EAP(S136)	81.7	87.6	122.9	89.3	97.3	99.1	0.134092	6.56954	1.29984	0.234646	0.399101	-6.8621	Not significant
O15446	CD3EAP	DNA-directed RNA polymerase I subunit RPA34	LLHEDLDESDDDMDEK: 701	CD3EAP(S285)	59.6	59.4	76	31	29.7	24.3	-1.07801	5.40205	-10.9973	1.10327213582515e-05	0.000501861	3.79596	Downregulated
O15530; Q6A1A2	PDPK1	3-phosphoinositide-dependent protein kinase 1	SSSDPPAVHPPLPPLR: 820	PDPK1(S241)	74.1	74.1	102.5	83.3	81.4	75	0.0896471	6.33572	1.04215	0.331846	0.497197	-7.14941	Not significant
O15530; Q6A1A2	PDPK1	3-phosphoinositide-dependent protein kinase 1	QSPGSTSPKPPHTLSR: 176	PDPK1(T245)	27.2	25.1	38.9	30.2	30.4	32.1	0.15976	4.91809	1.31572	0.229543	0.392815	-6.84306	Not significant
O43149	ZZEF1	Zinc finger ZZ-type and EF-hand domain-containing protein 1	HQSDGNEIAHTR: 1508	ZZEF1(S1518)	37.4	45	45.9	43	43.9	38.4	0.0848126	5.39174	0.954463	0.371505	0.535098	-7.23678	Not significant
O43150	ASAP2	Arf-GAP with SH3 domain, ANK repeat and PH domain-containing protein 2	LIDLESPTPESQK: 1549	ASAP2(S701)	116.3	127.3	131.7	124.3	126.8	95.6	0.0222617	6.89589	0.201237	0.846211	0.906953	-7.702	Not significant
O43150	ASAP2	Arf-GAP with SH3 domain, ANK repeat and PH domain-containing protein 2	DFQDYMEPEEGCQGSPQR: 194	ASAP2(S820)	211.7	236.4	243.4	261	263.8	241.7	0.318654	7.91508	3.60048	0.00866908	0.0532393	-3.54244	Not significant
O43159	RRP8	Ribosomal RNA-processing protein 8	DFQDYMEPEEGCQGSPQRR: 194	RRP8(S176)	338.3	374.9	512.9	346.9	429.2	411.3	0.158416	8.62781	1.53013	0.169651	0.320306	-6.5734	Not significant
O43166	SIPA1L1	Signal-induced proliferation-associated 1-like protein 1	RVSEVEEEKEPVPQPLPSDDTR: 448	SIPA1L1(S1508)	163.4	151.8	174.7	189.5	196.4	186.3	0.385107	7.4568	4.75216	0.00205343	0.0222276	-1.97564	Not significant
O43166	SIPA1L1	Signal-induced proliferation-associated 1-like protein 1	KRPSLPSSPSPGLPK: 137	SIPA1L1(S1549)	80.4	83.4	108.7	91.3	101.7	94.8	0.232502	6.53058	3.12064	0.0167335	0.0788525	-4.24525	Not significant
O43237	DYNC1LI2	Cytoplasmic dynein 1 light intermediate chain 2	SPKPAAPAAPPFSSSSGVLGTGLCELDR: 68	DYNC1LI2(S194)	99.3	102.6	116.1	68.8	88.7	58.7	-0.437986	6.42739	-3.64904	0.0081258	0.0514371	-3.47275	Not significant
O43237	DYNC1LI2	Cytoplasmic dynein 1 light intermediate chain 2	VQNHLPASGPTQPPVVSSTNEGSPSPPEPTGK: 194	DYNC1LI2(S194)	40.8	39.2	47	33	29.6	28.4	-0.367566	5.15211	-4.35692	0.00329199	0.0293355	-2.49223	Not significant
O43290	SART1	U4/U6.U5 tri-snRNP-associated protein 1	LPSPEPSMSPK: 372	SART1(S448)	50.5	51.9	61.2	44.1	60.3	34.8	-0.145605	5.62317	-0.911174	0.392371	0.551745	-7.27773	Not significant
O43294	TGFB1I1	Transforming growth factor beta-1-induced transcript 1 protein	ANSMEGLMPR: 576	TGFB1I1(S137)	740.8	726.5	1004	712.9	919.8	833.6	0.213856	9.6628	2.3158	0.0535669	0.154766	-5.45458	Not significant
O43294	TGFB1I1	Transforming growth factor beta-1-induced transcript 1 protein	SIQDLTVTGTEPGQVSSR: 439	TGFB1I1(S68)	95.6	90	106.7	76.5	127.9	82	0.0734815	6.56271	0.455548	0.66245	0.775436	-7.60844	Not significant
O43294	TGFB1I1	Transforming growth factor beta-1-induced transcript 1 protein	AGTGYASPDRTHVLAAGK: 1148	TGFB1I1(S194)	41.5	48.9	64.1	57.3	52.4	62.3	0.302136	5.74507	2.2687	0.0574248	0.16192	-5.52491	Not significant
O43303	CCP110	Centriolar coiled-coil protein of 110 kDa	ATQCLVKSPEVK: 1123	CCP110(S372)	216.1	236.8	279.7	252.1	256.3	211.1	0.14652	7.90404	1.81476	0.112241	0.245025	-6.18595	Not significant
O43306	ADCY6	Adenylate cyclase type 6	HHFETLTESPCR: 1070	ADCY6(S576)	59.5	66.4	79.7	67.1	56.7	61.6	-0.0105102	6.01058	-0.0992616	0.923701	0.952681	-7.71941	Not significant
O43318	MAP3K7	Mitogen-activated protein kinase kinase kinase 7	IKWDEQTSNTKGDDDEESDEEAVK: 619	MAP3K7(S439)	26.9	40.3	46.4	41.4	32.5	40.1	0.150555	5.21749	0.798812	0.450536	0.606378	-7.37689	Not significant
O43379	WDR62	WD repeat-containing protein 62	WDEQTSNTKGDDDEESDEEAVKK: 619	WDR62(T1148)	254.2	218.5	262.4	157.1	185.6	137.2	-0.460037	7.61091	-4.18751	0.00405879	0.0334756	-2.72055	Not significant
O43379	WDR62	WD repeat-containing protein 62	MDSAGQDINLNSPNK: 12	WDR62(S1123)	290.6	324.1	400	217.1	237	257.5	-0.325836	8.12729	-3.17974	0.0154055	0.075427	-4.15748	Not significant
O43379	WDR62	WD repeat-containing protein 62	ASAGRLTPESQSK: 1220	WDR62(S1070)	74.2	91.8	95.5	67.6	75.1	60.2	-0.229489	6.24715	-2.33174	0.0523216	0.152117	-5.43073	Not significant
O43395	PRPF3	U4/U6 small nuclear ribonucleoprotein Prp3	LDFIESDSPCSSEALSK: 1407	PRPF3(S619)	14.7	13.3	27.9	18	16.4	22.5	0.193874	4.17883	0.784851	0.458165	0.613224	-7.38846	Not significant
O43395	PRPF3	U4/U6 small nuclear ribonucleoprotein Prp3	RSPVPAQIAITVPK: 495	PRPF3(S619)	139.3	94.3	139.6	96.1	113.6	85.7	-0.179058	6.76489	-1.1722	0.2793	0.442306	-7.00974	Not significant
O43399	TPD52L2	Tumor protein D54	SPVPAQIAITVPK: 495	TPD52L2(S12)	195	191.4	214.1	129.1	164.7	85.2	-0.560781	7.27478	-2.87837	0.0235933	0.0962279	-4.6077	Not significant
O43426	SYNJ1	Synaptojanin-1	EISPGSGPGEIR: 715	SYNJ1(T1220)	392.7	453.2	515.3	420.6	479.4	453.3	0.187576	8.80779	2.21711	0.0619756	0.169482	-5.60171	Not significant
O43432	EIF4G3	Eukaryotic translation initiation factor 4 gamma 3	QKSYTLVVAK: 87	EIF4G3(S1407)	29.1	36.1	45.6	36.1	39.4	33.7	0.113922	5.17612	0.989665	0.355166	0.519599	-7.2024	Not significant
O43432	EIF4G3	Eukaryotic translation initiation factor 4 gamma 3	SLDGAPIGVMDQSLMK: 550	EIF4G3(S495)	269.6	260.3	353.3	290.5	336.5	283.9	0.231059	8.20664	3.328	0.0125447	0.0664971	-3.93865	Not significant
O43432	EIF4G3	Eukaryotic translation initiation factor 4 gamma 3	SPTKAPHLQLIEGK: 598	EIF4G3(S495)	286	328.3	402.9	384.7	388	406.3	0.410987	8.49753	4.40636	0.00309935	0.0282626	-2.42637	Not significant
O43491	EPB41L2	Band 4.1-like protein 2	SYTLVVAK: 87	EPB41L2(S715)	55.1	56.5	61.8	52.8	58.9	49.8	0.0191241	5.79299	0.269234	0.795479	0.872889	-7.68391	Not significant
O43491	EPB41L2	Band 4.1-like protein 2	DSPSKSSAEAQTPEDTPNK: 68	EPB41L2(S87)	787.1	781.3	903.9	740.6	747.3	733	0.0541197	9.59861	0.60238	0.565834	0.707168	-7.52335	Not significant
O43491	EPB41L2	Band 4.1-like protein 2	DSPSKSSAEAQTPEDTPNK: 71	EPB41L2(S550)	98.3	96.2	113.1	87.6	88.5	78.9	-0.128391	6.53421	-1.84028	0.108115	0.24031	-6.14994	Not significant
O43491	EPB41L2	Band 4.1-like protein 2	QSSLAEPVSPSK: 187	EPB41L2(S598)	455.1	433.1	630.9	365.6	424.7	397.6	-0.146021	8.78395	-1.7489	0.123604	0.260131	-6.27804	Not significant
O43491	EPB41L2	Band 4.1-like protein 2	LTVENSPKQEAGISEGQGTAGEEEEK: 73	EPB41L2(S87)	192.1	203.2	247.8	190.5	205.3	176.1	0.00122871	7.64494	0.0188302	0.9855	0.991073	-7.72482	Not significant
O43493	TGOLN2	Trans-Golgi network integral membrane protein 2	YFEADPPGQVAASPDPTT: 169	TGOLN2(S68)	46.8	44	63.3	44	44.7	46.3	-0.0496592	5.57057	-0.508714	0.626523	0.750447	-7.58016	Not significant
O43493	TGOLN2	Trans-Golgi network integral membrane protein 2	QVTDAETKPKSPCT: 328	TGOLN2(S71)	62.3	66.8	82.8	56.3	56.9	56.3	-0.18116	5.96798	-2.43521	0.0449248	0.137624	-5.27546	Not significant
O43572	AKAP10	A-kinase anchor protein 10, mitochondrial	DLDEEGSEKELHENVLDK: 579	AKAP10(S187)	157.2	159.8	195.6	163	181.6	156.2	0.129454	7.38727	2.04523	0.0799147	0.199312	-5.85502	Not significant
O43583	DENR	Density-regulated protein	GSEEDSPKK: 498	DENR(S73)	66.8	76.7	88.6	55	55	44.4	-0.456718	5.96167	-4.72918	0.00210925	0.0226687	-2.00506	Not significant
O43598	DNPH1	2'-deoxynucleoside 5'-phosphate N-hydrolase 1	HFSEHPSTSK: 403	DNPH1(S169)	67.7	78.4	92.7	83.3	91.7	75.6	0.213611	6.33477	2.5473	0.0381134	0.125051	-5.10667	Not significant
O43684	BUB3	Mitotic checkpoint protein BUB3	LFEESDDKEDEDADGK: 676	BUB3(T328)	133.2	155.4	185.6	156.3	158.3	171.7	0.20723	7.30849	2.07245	0.0767624	0.194246	-5.81522	Not significant
O43719	HTATSF1	HIV Tat-specific factor 1	LFEESDDKEDEDADGKEVEDADEK: 676	HTATSF1(S579)	281.4	236.1	264.5	162	336.6	134.2	-0.26054	7.80069	-0.895076	0.400349	0.559545	-7.29258	Not significant
O43719	HTATSF1	HIV Tat-specific factor 1	VFDDESDEKEDEEYADEK: 642	HTATSF1(S498)	772.6	716.7	796.9	486.5	746.7	425.3	-0.309118	9.30823	-1.79622	0.115334	0.249965	-6.212	Not significant
O43719	HTATSF1	HIV Tat-specific factor 1	EMPQDLRSPAR: 77	HTATSF1(S403)	438.2	298	358.2	390.2	403.4	362.1	0.275126	8.53457	1.63107	0.146707	0.292367	-6.43931	Not significant
O43719	HTATSF1	HIV Tat-specific factor 1	FLESAAADFSDEDEDDDVDGR: 245	HTATSF1(S676)	71.4	71.2	73.1	50.3	80.6	31.5	-0.39272	5.90108	-1.39202	0.20636	0.363476	-6.7497	Not significant
O43719	HTATSF1	HIV Tat-specific factor 1	MPIVGLGTWKSPLGK: 20	HTATSF1(S676)	211	181.7	169.8	123.5	218.1	88.8	-0.333283	7.29435	-1.13568	0.293317	0.456064	-7.05012	Not significant
O43719	HTATSF1	HIV Tat-specific factor 1	MPIVGLGTWKSPLGK: 23	HTATSF1(S642)	185.6	149.1	190.5	143.4	203.4	124.3	-0.0252059	7.34454	-0.1585	0.878519	0.929107	-7.71072	Not significant
O43765	SGTA	Small glutamine-rich tetratricopeptide repeat-containing protein alpha	QQTEKPESEDEWER: 160	SGTA(S77)	260.1	267.6	347.4	243	261.1	252.6	-0.0230284	8.0678	-0.324397	0.755075	0.84572	-7.66548	Not significant
O43815	STRN	Striatin	HSPPMVR: 227	STRN(S245)	22.9	23.7	24.9	22	19.2	19.2	-0.149879	4.44627	-1.68231	0.1362	0.279172	-6.36976	Not significant
O60218	AKR1B10	Aldo-keto reductase family 1 member B10	LGIAVIHGEAQDAESDLVDGRHSPPMVR: 227	AKR1B10(T20)	404	446.6	618.3	366.3	425.9	414.8	-0.0709243	8.76945	-0.742968	0.481582	0.634327	-7.42213	Not significant
O60218	AKR1B10	Aldo-keto reductase family 1 member B10	SHSDLVR: 122	AKR1B10(S23)	172.8	156.7	221.4	134.8	137.1	163.8	-0.168101	7.33204	-1.35576	0.217106	0.376973	-6.79445	Not significant
O60231	DHX16	Pre-mRNA-splicing factor ATP-dependent RNA helicase DHX16	ATTPASTANSDVATIPTDTPLKEENEGFVK: 292	DHX16(S160)	24	25.6	36.8	26	30.5	22.4	-0.0114396	4.7559	-0.0852859	0.934412	0.957598	-7.72087	Not significant
O60256	PRPSAP2	Phosphoribosyl pyrophosphate synthase-associated protein 2	NVSTGSAENEEK: 332	PRPSAP2(S227)	38.1	30.4	46.3	29.2	34.5	22.6	-0.303417	5.02187	-1.91052	0.0974989	0.225651	-6.04994	Not significant
O60256	PRPSAP2	Phosphoribosyl pyrophosphate synthase-associated protein 2	SASQSSLDKLDQELK: 730	PRPSAP2(S227)	267.5	158.9	188.4	106.3	141.4	84.7	-0.735365	7.19139	-2.97353	0.020598	0.0889396	-4.46491	Not significant
O60269	GPRIN2	G protein-regulated inducer of neurite outgrowth 2	VSNSPEPQK: 251	GPRIN2(S122)	215.4	230.9	266.9	236.4	253.7	232.8	0.193653	7.89224	2.86834	0.0239349	0.096529	-4.62278	Not significant
O60271	SPAG9	C-Jun-amino-terminal kinase-interacting protein 4	EVSPAPAVAGQSK: 1364	SPAG9(T292)	9.7	8.6	14.9	11	14.8	12.2	0.305173	3.53394	1.72956	0.127143	0.265555	-6.30482	Not significant
O60271	SPAG9	C-Jun-amino-terminal kinase-interacting protein 4	LSAIAGSSGNK: 1233	SPAG9(S332)	28.4	30	29	NA	25.9	30	0.0326866	4.82209	0.250702	0.810367	0.88224	-7.57733	Not significant
O60271	SPAG9	C-Jun-amino-terminal kinase-interacting protein 4	LYSSGSSTPTGLAGGSR: 1382	SPAG9(S730)	113.2	106.7	131.4	89.3	105.8	96.8	-0.1205	6.72548	-1.5683	0.16061	0.308816	-6.52317	Not significant
O60271	SPAG9	C-Jun-amino-terminal kinase-interacting protein 4	QDAAGKDSPNR: 1254	SPAG9(S251)	167	192.6	197.2	189.8	171.9	121.1	-0.0702851	7.41019	-0.443385	0.67081	0.783112	-7.6145	Not significant
O60292	SIPA1L3	Signal-induced proliferation-associated 1-like protein 3	REVSPAPAVAGQSK: 1364	SIPA1L3(S1364)	74	79.7	86.7	74.1	88.1	72.1	0.0942404	6.29499	1.20805	0.266085	0.429956	-6.96926	Not significant
O60292	SIPA1L3	Signal-induced proliferation-associated 1-like protein 3	RPVSFPETPYTVSPAGADR: 1135	SIPA1L3(S1233)	200.8	221.6	222	176.5	183.4	159.3	-0.151437	7.58085	-1.62282	0.148469	0.293961	-6.45042	Not significant
O60292	SIPA1L3	Signal-induced proliferation-associated 1-like protein 3	SKDVEFQDGWPR: 146	SIPA1L3(S1382)	96.6	110.2	103.4	102.5	116.6	90.9	0.134267	6.68102	1.23106	0.257885	0.420771	-6.94287	Not significant
O60292	SIPA1L3	Signal-induced proliferation-associated 1-like protein 3	SSSEITLSECDAEDAGEPR: 172	SIPA1L3(S1254)	85.5	84.1	89.8	101.5	118.8	117.8	0.519741	6.61957	5.39707	0.000997036	0.0140809	-1.18089	Not significant
O60292	SIPA1L3	Signal-induced proliferation-associated 1-like protein 3	TLSDESLCSGR: 1544	SIPA1L3(S1364)	395.2	409.3	491.5	433.5	456.2	424.4	0.21404	8.75319	3.13517	0.0163961	0.0781263	-4.22365	Not significant
O60292	SIPA1L3	Signal-induced proliferation-associated 1-like protein 3	TTPTMSEEPPLDLTGK: 1705	SIPA1L3(S1135)	64.2	77.1	78.9	70.7	69.6	58.2	-0.0185285	6.11048	-0.184432	0.858881	0.915766	-7.70568	Not significant
O60292	SIPA1L3	Signal-induced proliferation-associated 1-like protein 3	AFKPEETSSNSDPPSPPVLNNSHPVPR: 655	SIPA1L3(S146)	368.3	387	499.5	346.7	413.6	375.8	0.052076	8.61869	0.697662	0.507796	0.656911	-7.45677	Not significant
O60292	SIPA1L3	Signal-induced proliferation-associated 1-like protein 3	RISTSDILSEK: 352	SIPA1L3(S172)	60	80.9	91.3	74.4	81.2	77.9	0.16517	6.26033	1.41659	0.199348	0.355418	-6.719	Not significant
O60292	SIPA1L3	Signal-induced proliferation-associated 1-like protein 3	SFLESNYFTKPNLK: 1046	SIPA1L3(S1544)	126.6	122	151.7	97.9	129.5	118.5	-0.0645422	6.93837	-0.637386	0.544062	0.689463	-7.4999	Not significant
O60292	SIPA1L3	Signal-induced proliferation-associated 1-like protein 3	KPGDGEVSPSTEDAPFQHSPLGK: 527	SIPA1L3(T1705)	137.2	143.4	176.2	148	152.8	156	0.165101	7.23901	2.15908	0.067529	0.179344	-5.6877	Not significant
O60293	ZFC3H1	Zinc finger C3H1 domain-containing protein	KLPPPPPQAPPEEENESEPEEPSGVEGAAFQSR: 166	ZFC3H1(S655)	126.6	125.1	160.6	120.3	143.7	113.7	0.0270028	7.02258	0.351586	0.73545	0.831526	-7.65517	Not significant
O60293	ZFC3H1	Zinc finger C3H1 domain-containing protein	LPPPPPQAPPEEENESEPEEPSGVEGAAFQSR: 166	ZFC3H1(S352)	194.5	180	251.2	188	218.4	221.9	0.183833	7.6902	1.86889	0.103662	0.233462	-6.10936	Not significant
O60293	ZFC3H1	Zinc finger C3H1 domain-containing protein	CSSVTGVQR: 318	ZFC3H1(S1046)	220.3	178.8	252.1	167.5	261.4	204.9	0.116113	7.7149	0.778219	0.461821	0.616159	-7.39389	Not significant
O60318	MCM3AP	Germinal-center associated nuclear protein	HASAPSHVQPSDSEK: 341	MCM3AP(S527)	147.7	166	216.2	149.5	177.8	157.4	0.0464138	7.38029	0.539382	0.606274	0.733901	-7.56253	Not significant
O60341	KDM1A	Lysine-specific histone demethylase 1A	LGSVDSFER: 588	KDM1A(S166)	56.1	58.8	70.2	67	65.5	57.9	0.173147	5.95682	2.29958	0.0548647	0.157453	-5.47882	Not significant
O60341	KDM1A	Lysine-specific histone demethylase 1A	HPSSPSALR: 545	KDM1A(S166)	70.2	73.8	81.1	91.5	72.2	76.7	0.22523	6.26716	1.91298	0.0971455	0.225651	-6.04641	Not significant
O60343	TBC1D4	TBC1 domain family member 4	LCDDGPQLPTSPR: 530	TBC1D4(S318)	194.8	204.8	246.8	204.7	247.7	200.9	0.182223	7.74408	2.51558	0.0399256	0.127397	-5.15449	Not significant
O60343	TBC1D4	TBC1 domain family member 4	SPSSKPSLAVAVDSAPEVAVK: 43	TBC1D4(S341)	692.5	625	843.6	728.7	840.1	781.2	0.334704	9.53777	4.06469	0.0047369	0.0369656	-2.88864	Not significant
O60343	TBC1D4	TBC1 domain family member 4	KLPSDSGDLEALEGK: 831	TBC1D4(S588)	184.6	164.8	187.1	141.8	171.2	110.2	-0.209565	7.28959	-1.49961	0.177211	0.329057	-6.61311	Not significant
O60361; P22392	NME2	Nucleoside diphosphate kinase B	NPYLLSEEEDDDVDGDVNVEKNETEPPKGK: 417	NME2(S120)	525.7	506.9	557.2	544.5	599.4	497.4	0.235155	9.0624	2.52081	0.0396211	0.126839	-5.14661	Not significant
O60504	SORBS3	Vinexin	GSPGGYLGAK: 38	SORBS3(S545)	247.5	271.5	288.4	277.6	280.4	236.6	0.147015	8.04973	1.64421	0.143943	0.289171	-6.42157	Not significant
O60504	SORBS3	Vinexin	RLSGNEYVLSTK: 457	SORBS3(S530)	181	180.7	227.2	186.4	183.3	184	0.0831363	7.56056	1.112	0.302709	0.46512	-7.07582	Not significant
O60508	CDC40	Pre-mRNA-processing factor 17	EADLVFISVNTPTK: 91	CDC40(S43)	91.6	78.1	106	57.3	81.8	52.4	-0.409249	6.22943	-2.81775	0.0257385	0.100463	-4.6989	Not significant
O60524	NEMF	Nuclear export mediator factor NEMF	APSRQDVYGPQPQVR: 252	NEMF(S831)	239.9	205.9	254.1	212.9	294	194.6	0.151317	7.8452	1.15198	0.286988	0.449619	-7.03219	Not significant
O60524	NEMF	Nuclear export mediator factor NEMF	GSLASLDSLRK: 346	NEMF(S417)	43.6	48	67.8	44.4	40.5	50.1	-0.0933233	5.58818	-0.658346	0.531274	0.678754	-7.48529	Not significant
O60551	NMT2	Glycylpeptide N-tetradecanoyltransferase 2	GSLASLDSLRK: 352	NMT2(S38)	286.4	282.7	303.7	235.6	293.7	243.9	-0.00960199	8.08524	-0.0996104	0.923434	0.952657	-7.71937	Not significant
O60658	PDE8A	High affinity cAMP-specific and IBMX-insensitive 3',5'-cyclic phosphodiesterase 8A	VGGSSVDLHR: 268	PDE8A(S457)	350.9	380.2	502	403.3	432.1	401	0.208128	8.66714	2.88126	0.0234961	0.0962279	-4.60337	Not significant
O60701	UGDH	UDP-glucose 6-dehydrogenase	VRVSPQDANPLMANGTLTR: 47	UGDH(T91)	479	541.4	582.6	432.9	471.1	363.6	-0.153084	8.87567	-1.5978	0.15393	0.301785	-6.48395	Not significant
O60716	CTNND1	Catenin delta-1	VSPQDANPLMANGTLTR: 59	CTNND1(S252)	37.4	46.5	60.7	53.4	44.2	57.8	0.249075	5.61891	1.50628	0.175532	0.327303	-6.60447	Not significant
O60716	CTNND1	Catenin delta-1	DLGHPVEEEDELESGDQEDEDDESEDPGKDLDHI: 942	CTNND1(S346)	239	211	282.8	208.9	260.1	245.9	0.138613	7.8983	1.38707	0.207801	0.365027	-6.75586	Not significant
O60716	CTNND1	Catenin delta-1	LKDLGHPVEEEDELESGDQEDEDDESEDPGKDLDHI: 942	CTNND1(S352)	428	417.3	531.1	467.4	439.3	456.8	0.18506	8.82234	2.07713	0.0762321	0.193524	-5.80835	Not significant
O60716	CTNND1	Catenin delta-1	RNSFTPLSSSNTIR: 466	CTNND1(S268)	581.3	550.1	699	468.2	537.1	477.9	-0.103352	9.08588	-1.43832	0.193326	0.347881	-6.6916	Not significant
O60716	CTNND1	Catenin delta-1	AGLESGAEPGDGDSDTTK: 494	CTNND1(S47)	60.2	66.5	89.1	72.2	71	67.1	0.117004	6.13226	1.24874	0.251731	0.415516	-6.92237	Not significant
O60716	CTNND1	Catenin delta-1	AGLESGAEPGDGDSDTTKK: 494	CTNND1(T59)	185.8	176.2	195.3	188.7	226.6	146.3	0.147834	7.52344	1.11278	0.302394	0.465003	-7.07498	Not significant
O60763	USO1	General vesicular transport factor p115	AGLESGAEPGDGDSDTTKK: 496	USO1(S942)	68.2	NA	90.9	58.5	81.9	61.1	-0.0747923	6.14072	-0.552638	0.600379	0.730312	-7.44045	Not significant
O60763	USO1	General vesicular transport factor p115	EVELVSE: 513	USO1(S942)	267	294	393.1	304.6	333.5	341	0.23644	8.3126	2.51436	0.0399969	0.127417	-5.15632	Not significant
O60825	PFKFB2	6-phosphofructo-2-kinase/fructose-2,6-bisphosphatase 2	IEPIPGESPK: 1168	PFKFB2(S466)	124.2	118.9	152.8	156	137.9	143.5	0.304701	7.10471	3.25774	0.0138222	0.070133	-4.0421	Not significant
O60832	DKC1	H/ACA ribonucleoprotein complex subunit 4	KQSFDDNDSEELEDKDSK: 113	DKC1(S494)	97.9	58.6	77.9	43.4	67.3	30.4	-0.656543	5.85722	-2.2552	0.0585822	0.163531	-5.54504	Not significant
O60832	DKC1	H/ACA ribonucleoprotein complex subunit 4	KWDGSEEDEDNSK: 164	DKC1(S494)	195.6	138.2	179.8	92.2	137.8	81.3	-0.59728	7.02057	-3.04259	0.0186775	0.0839845	-4.36161	Not significant
O60832	DKC1	H/ACA ribonucleoprotein complex subunit 4	KWDGSEEDEDNSKK: 164	DKC1(T496)	448.2	350.4	440.3	228.6	372.8	220.2	-0.451317	8.35562	-2.42518	0.0455925	0.139125	-5.29055	Not significant
O60832	DKC1	H/ACA ribonucleoprotein complex subunit 4	NKPGPNIESGNEDDDASFK: 214	DKC1(S513)	1233.4	1253.4	1549.1	1178.5	1276	1131	0.0562127	10.293	0.809475	0.444768	0.600184	-7.36794	Not significant
O60841	EIF5B	Eukaryotic translation initiation factor 5B	QSFDDNDSEELEDKDSK: 113	EIF5B(S1168)	90.8	96.4	119	90.9	109.7	91.7	0.0800818	6.62465	1.05809	0.325005	0.489384	-7.13292	Not significant
O60841	EIF5B	Eukaryotic translation initiation factor 5B	WDGSEEDEDNSK: 164	EIF5B(S113)	418.5	439.3	582.5	423.5	467.7	427.9	0.0783888	8.82561	1.15535	0.285697	0.448489	-7.02848	Not significant
O60841	EIF5B	Eukaryotic translation initiation factor 5B	WDGSEEDEDNSKK: 164	EIF5B(S164)	195.2	222.5	281.2	184.4	232	208	0.015757	7.76207	0.167364	0.871796	0.924245	-7.70908	Not significant
O60841	EIF5B	Eukaryotic translation initiation factor 5B	SKPPPTYESEEEDKCKPMSYEEK: 601	EIF5B(S164)	830.3	772	1072.8	647.7	747.9	692	-0.13827	9.60168	-1.78798	0.116735	0.251237	-6.22355	Not significant
O60841	EIF5B	Eukaryotic translation initiation factor 5B	IPNYQLSPTK: 432	EIF5B(S214)	485.8	NA	647	450	486.5	431.7	-0.0509609	8.93799	-0.672042	0.52645	0.674535	-7.36044	Not significant
O60841	EIF5B	Eukaryotic translation initiation factor 5B	IPNYQLSPTKLPSINK: 432	EIF5B(S113)	36.6	41	50.7	35.1	37.7	43.3	-0.0189639	5.33063	-0.163045	0.875071	0.926713	-7.70989	Not significant
O60841	EIF5B	Eukaryotic translation initiation factor 5B	TTTPGPSLSQGVSVDEK: 343	EIF5B(S164)	178.5	198.4	250.7	182.1	199.7	180.9	0.0207483	7.61314	0.285487	0.783499	0.863902	-7.67883	Not significant
O60841	EIF5B	Eukaryotic translation initiation factor 5B	AKLSAPLAGMGNAK: 430	EIF5B(S164)	246.5	242.8	317.9	215	209.6	198.2	-0.193158	7.86898	-2.64496	0.0330511	0.115621	-4.95937	Not significant
O60885	BRD4	Bromodomain-containing protein 4	ASSLPGSLQR: 360	BRD4(S601)	143.2	130.8	161.1	124.8	148.7	117.6	-0.00451822	7.08917	-0.0542566	0.95824	0.972071	-7.72334	Not significant
O60934	NBN	Nibrin	MVSQSQPGSR: 459	NBN(S432)	469.1	452.7	476.7	228.2	302.6	203.1	-0.773812	8.37636	-5.72824	0.000703021	0.0109136	-0.795264	Not significant
O60934	NBN	Nibrin	SRSDIDVNAAAGAK: 370	NBN(S432)	385.6	381.1	568.7	272.2	240.6	284	-0.537612	8.39862	-4.3083	0.00349436	0.0305772	-2.55734	Not significant
O60934	NBN	Nibrin	ALRPPTSPGVFGALQNFK: 655	NBN(S343)	68	76.6	95.6	NA	397.6	304.6	2.27731	7.14409	21.0135	7.17056623661735e-07	5.61030865509778e-05	6.96094	Upregulated
O75122	CLASP2	CLIP-associating protein 2	ESASPTIPNLDLLEAHTK: 537	CLASP2(S430)	668.1	738.5	966.1	596	593.1	649	-0.146729	9.42274	-1.44885	0.190466	0.343683	-6.67824	Not significant
O75122	CLASP2	CLIP-associating protein 2	ESASPTIPNLDLLEAHTK: 539	CLASP2(S360)	281.1	304.7	331.4	267.4	278.3	273.4	0.0148283	8.16487	0.17686	0.864605	0.919863	-7.70723	Not significant
O75122	CLASP2	CLIP-associating protein 2	LEKSPLAGNK: 625	CLASP2(S459)	51.4	53.4	59.4	55.2	59.4	52	0.145049	5.77693	2.2006	0.0635066	0.172526	-5.62621	Not significant
O75122	CLASP2	CLIP-associating protein 2	RPSASSPNNNTAAK: 1056	CLASP2(S370)	1023.8	1072.9	1441.9	1098.6	1151.6	1106.6	0.16002	10.1471	2.17331	0.0661232	0.176932	-5.66666	Not significant
O75151	PHF2	Lysine-specific demethylase PHF2	RPSASSPNNNTAAK: 1059	PHF2(S655)	605.1	517	656.1	477.7	618.2	433.5	-0.0341719	9.08069	-0.296298	0.775563	0.858033	-7.67529	Not significant
O75151	PHF2	Lysine-specific demethylase PHF2	RLSSASTGKPPLSVEDDFEK: 758	PHF2(S537)	68.3	86.9	94.6	76.1	90.6	70.4	0.0656747	6.32397	0.611888	0.55987	0.702216	-7.5171	Not significant
O75151	PHF2	Lysine-specific demethylase PHF2	KPPTSPSSPPAPVPR: 481	PHF2(S539)	126.2	132.4	180.6	129.9	152.2	120.8	0.0416148	7.10993	0.478894	0.646549	0.763235	-7.59638	Not significant
O75151	PHF2	Lysine-specific demethylase PHF2	ASASPSTSSTSSRPK: 237	PHF2(S625)	851.1	722.4	829.9	697.4	977	636.6	0.123683	9.59391	0.830396	0.433603	0.590618	-7.35009	Not significant
O75151	PHF2	Lysine-specific demethylase PHF2	ASIANSDGPTAGSQTPPFK: 25	PHF2(S1056)	219.1	211.9	273.8	256.9	305.2	328	0.512158	8.0302	4.55212	0.00260004	0.0256852	-2.23427	Not significant
O75151	PHF2	Lysine-specific demethylase PHF2	ASIANSDGPTAGSQTPPFKR: 23	PHF2(S1059)	5.4	8.8	9	8.5	6.8	4.2	-0.211321	2.77088	-0.74094	0.482736	0.635632	-7.42372	Not significant
O75152	ZC3H11A	Zinc finger CCCH domain-containing protein 11A	KLSLRPTVAELQAR: 560	ZC3H11A(S758)	259.1	249.8	308.5	245.9	259.3	238.1	0.0403499	8.00959	0.599056	0.567927	0.707735	-7.52551	Not significant
O75161	NPHP4	Nephrocystin-4	APSPAPSSVPLGSEKPSNVSQDR: 2401	NPHP4(S481)	224.9	219.2	299.6	205.1	210.9	188.2	-0.117659	7.78584	-1.6477	0.143217	0.288392	-6.41684	Not significant
O75167	PHACTR2	Phosphatase and actin regulator 2	LTVASPK: 1709	PHACTR2(S237)	132.7	134.3	195.7	128.9	146.7	162.5	0.0973684	7.20604	0.777679	0.462119	0.616159	-7.39433	Not significant
O75167	PHACTR2	Phosphatase and actin regulator 2	NEHDKTPEHSR: 262	PHACTR2(T25)	53.7	57.4	73.8	52.7	66	55.9	0.0521686	5.88676	0.571155	0.58568	0.72095	-7.54326	Not significant
O75167	PHACTR2	Phosphatase and actin regulator 2	HAPHCLSEEEGEQDRPR: 277	PHACTR2(S23)	41.2	55.2	78.3	64.2	53.2	66.8	0.251636	5.86717	1.31539	0.229648	0.392821	-6.84345	Not significant
O75167	PHACTR2	Phosphatase and actin regulator 2	EGQPSPADEKGNDSDGEGESDDPEKK: 102	PHACTR2(S560)	123.6	128.3	170.4	118.2	145.2	122.4	0.0315816	7.05284	0.384561	0.71193	0.813596	-7.6416	Not significant
O75179	ANKRD17	Ankyrin repeat domain-containing protein 17	GNDSDGEGESDDPEKK: 102	ANKRD17(S2401)	172.5	175.3	230	197.8	220.8	203.8	0.283553	7.62862	4.10195	0.0045189	0.0359101	-2.83742	Not significant
O75179	ANKRD17	Ankyrin repeat domain-containing protein 17	GKQSPPGPGK: 795	ANKRD17(S1709)	1431.6	1451.6	1722.5	NA	1135.5	1049.4	-0.281682	10.3439	-2.90101	0.0271382	0.103474	-4.55437	Not significant
O75182	SIN3B	Paired amphipathic helix protein Sin3b	GKLEAIITPPPAK: 129	SIN3B(T262)	175.7	180.2	220.9	111.4	122.9	134.7	-0.48353	7.24855	-4.85493	0.00182302	0.0203762	-1.84502	Not significant
O75190	DNAJB6	DnaJ homolog subfamily B member 6	APSVATVGSICDLNLK: 2107	DNAJB6(S277)	43.7	54.5	72.1	60.5	56.6	70	0.291219	5.8711	1.88434	0.101331	0.230942	-6.08735	Not significant
O75351	VPS4B	Vacuolar protein sorting-associated protein 4B	LVSPGSANETSSILVESVTR: 2478	VPS4B(S102)	81.3	48.4	63	30.2	47.1	24.5	-0.830218	5.49051	-3.14298	0.0162177	0.0776814	-4.21205	Not significant
O75351	VPS4B	Vacuolar protein sorting-associated protein 4B	YADEEIPRSPFK: 1505	VPS4B(S102)	168.2	136.6	160.6	124.5	161.8	106.3	-0.111851	7.13261	-0.763352	0.470087	0.623602	-7.40594	Not significant
O75362	ZNF217	Zinc finger protein 217	QQQLEEEAAKPPEPEKPVSPPPVEQK: 224	ZNF217(S795)	639.2	704.4	890	493.7	548.3	511.2	-0.311111	9.25852	-4.32253	0.00343374	0.0303224	-2.53824	Not significant
O75367	H2AFY	Core histone macro-H2A.1	SSTSPCGTSK: 992	H2AFY(T129)	391.5	382.4	503.4	142.8	156.7	133.1	-1.38161	7.92918	-20.9296	1.35784660672565e-07	2.14825629375651e-05	8.4791	Downregulated
O75369	FLNB	Filamin-B	VSPENLVDK: 2120	FLNB(S2107)	300.9	326.5	427.7	433.4	457.4	412.1	0.505403	8.59424	7.10247	0.000189271	0.00413647	0.656991	Upregulated
O75369	FLNB	Filamin-B	YETPSDAIEVISPASSPAPPQEK: 1977	FLNB(S2478)	21.8	27.4	35.7	31.1	23.6	29.9	0.122201	4.79497	0.710982	0.499995	0.650043	-7.44678	Not significant
O75369	FLNB	Filamin-B	REDSPGPEVQPMDK: 7	FLNB(S1505)	281	333.2	430.3	286.9	327.9	308.4	0.023181	8.33268	0.249431	0.810157	0.88224	-7.68971	Not significant
O75376	NCOR1	Nuclear receptor corepressor 1	SPGGPGSHVR: 437	NCOR1(S224)	454.1	496.5	586.7	460.4	461.5	424.1	0.00669427	8.89138	0.0898945	0.930878	0.955897	-7.72042	Not significant
O75376	NCOR1	Nuclear receptor corepressor 1	VKSPGGPGSHVR: 437	NCOR1(S992)	136.2	133.2	170.8	139.4	166.3	113.2	0.0727134	7.13938	0.666534	0.526329	0.674535	-7.47947	Not significant
O75376	NCOR1	Nuclear receptor corepressor 1	GGRSPRPGSSAPEHSPR: 533	NCOR1(S2120)	273.3	304	312.1	245.2	263.8	200.9	-0.161688	8.03417	-1.53708	0.167971	0.317901	-6.5643	Not significant
O75376	NCOR1	Nuclear receptor corepressor 1	LHSAPNLSDLHVVRPK: 556	NCOR1(S1977)	105.4	100.2	129	89.7	97.4	90.9	-0.11559	6.65471	-1.70034	0.132674	0.274033	-6.34506	Not significant
O75382	TRIM3	Tripartite motif-containing protein 3	NPLPPILGSPTK: 623	TRIM3(S7)	216.7	228.4	292.2	253.9	258.4	258.6	0.249227	7.95957	3.26171	0.0137465	0.0698392	-4.03624	Not significant
O75382	TRIM3	Tripartite motif-containing protein 3	HKSDSPESDAER: 888	TRIM3(S437)	35.7	46.5	61.1	62.1	53.6	63	0.476704	5.71331	3.00526	0.0196907	0.0865507	-4.4174	Not significant
O75382	TRIM3	Tripartite motif-containing protein 3	ISIVRPFSIETK: 153	TRIM3(S437)	225.9	212.6	308.2	242.9	264.7	250.1	0.21258	7.95148	2.60565	0.0349995	0.118852	-5.01868	Not significant
O75385	ULK1	Serine/threonine-protein kinase ULK1	SLSVPDSGR: 638	ULK1(S533)	19	11.9	18.8	16	19.5	14.3	0.109506	4.0244	0.593603	0.571372	0.710233	-7.52904	Not significant
O75385	ULK1	Serine/threonine-protein kinase ULK1	SSSQSGSGPSSPDSVLRPR: 521	ULK1(S556)	206.9	188.1	232.3	165.8	168.9	149.4	-0.209407	7.50842	-2.67013	0.0318633	0.113401	-4.92141	Not significant
O75385	ULK1	Serine/threonine-protein kinase ULK1	LLSSNEDDANILSSPTDR: 862	ULK1(S623)	804.1	812.1	1032.6	865.5	949.3	835.4	0.218383	9.77123	3.40866	0.0112325	0.0615951	-3.82051	Not significant
O75400	PRPF40A	Pre-mRNA-processing factor 40 homolog A	ETSVSKEDTDHEEK: 116	PRPF40A(S888)	278.4	190.5	224.7	173.7	229.8	126	-0.256621	7.6188	-1.13379	0.294056	0.45685	-7.05218	Not significant
O75410	TACC1	Transforming acidic coiled-coil-containing protein 1	ETSVSKEDTDHEEKASNEDVTK: 122	TACC1(S153)	101.2	90.4	118.3	113.3	118.6	98.1	0.23918	6.7229	2.86864	0.0239245	0.096529	-4.62233	Not significant
[truncated: 3,631 more rows]

## Sheet: Supp.Data3
Supplementary Data 3 - Subcellular proteomics
Protein information					Normalised protein quantitation
[truncated: 5,768 more rows]
[truncated: 13 more columns]

## Sheet: Sample_info
Total/phospho-proteomics
[truncated: 57 more rows]

## Sheet: Header_keys
Column header	Description
[truncated: 39 more rows]
